# Supplementary material for: A genetic screen to uncover mechanisms underlying lipid transfer protein function at membrane contact sites
Source: Life Sci Alliance. 2024 Mar 18;7(6):e202302525. doi: 10.26508/lsa.202302525 (PMC10948934; doi:10.26508/lsa.202302525)
Supplement: Supplementary file 2 [file LSA-2023-02525_TableS2.xlsx]

## Sheet: ProtOnly
1% FDR, 2 peptides per proteins							Sample 1, VAP-A				Sample 2, Mutant VAP-A				Sample 3, VAP-B				Sample 4, Mutant VAP-B
Légende :	Contaminant (Keratin)	E. coli
Accession	Description	ΣCoverage	Σ# Proteins	Σ# Unique Peptides	Σ# Peptides	Σ# PSMs	Score A2	Coverage A2	# Peptides A2	# PSM A2	Score B2	Coverage B2	# Peptides B2	# PSM B2	Score C2	Coverage C2	# Peptides C2	# PSM C2	Score D2	Coverage D2	# Peptides D2	# PSM D2	# AAs	MW [kDa]	calc. pI
P05783	Keratin, type I cytoskeletal 18 OS=Homo sapiens GN=KRT18 PE=1 SV=2 - [K1C18_HUMAN]	66.28	1	24	25	1879	1797.68	59.07	19	399	2804.53	65.12	23	654	1123.55	57.44	20	253	2456.34	58.37	20	573	430	48.0285	5.45264
Q9P0L0	Vesicle-associated membrane protein-associated protein A OS=Homo sapiens GN=VAPA PE=1 SV=3 - [VAPA_HUMAN]	61.45	2	18	19	1748	2861.39	57.43	16	777	3316.72	56.22	16	908	116.773	15.66	4	33	111.239	28.51	5	30	249	27.8752	8.6167
P05787	Keratin, type II cytoskeletal 8 OS=Homo sapiens GN=KRT8 PE=1 SV=7 - [K2C8_HUMAN]	79.5	2	39	46	1567	1276.59	71.22	37	316	2148.13	74.74	42	526	1168.02	65.42	30	290	1763.57	67.91	30	435	483	53.6711	5.59229
O95292	Vesicle-associated membrane protein-associated protein B/C OS=Homo sapiens GN=VAPB PE=1 SV=3 - [VAPB_HUMAN]	64.2	1	15	16	1557		0			645.05	50.21	8	177	3093.38	59.67	14	825	1637.31	62.96	14	465	243	27.2111	7.29834
Q04695	Keratin, type I cytoskeletal 17 OS=Homo sapiens GN=KRT17 PE=1 SV=2 - [K1C17_HUMAN]	79.17	1	22	36	1105	660.497	64.12	27	152	2099.63	66.67	27	489	633.463	61.34	25	151	1269.21	65.74	26	313	432	48.076	5.021
P08729	Keratin, type II cytoskeletal 7 OS=Homo sapiens GN=KRT7 PE=1 SV=5 - [K2C7_HUMAN]	68.23	1	32	39	772	598.638	62.47	31	153	1137.96	56.72	27	274	501.397	54.16	29	130	855.707	59.91	29	215	469	51.3543	5.47803
P07437	Tubulin beta chain OS=Homo sapiens GN=TUBB PE=1 SV=2 - [TBB5_HUMAN]	81.98	1	4	29	748	1322.42	74.32	24	327	299.543	61.49	17	71	1091.89	78.15	25	275	288.91	71.62	20	75	444	49.639	4.89404
P68371	Tubulin beta-4B chain OS=Homo sapiens GN=TUBB4B PE=1 SV=1 - [TBB4B_HUMAN]	77.98	2	1	28	706	1253.38	74.16	24	308	281.946	67.42	19	67	1046.83	70.79	23	261	269.052	71.46	20	70	445	49.799	4.89404
Q15233	Non-POU domain-containing octamer-binding protein OS=Homo sapiens GN=NONO PE=1 SV=4 - [NONO_HUMAN]	53.72	1	26	26	693	597.56	40.34	20	150	697.744	52.02	24	172	643.26	43.52	20	166	772.114	47.56	16	205	471	54.1973	8.95361
P13645	Keratin, type I cytoskeletal 10 OS=Homo sapiens GN=KRT10 PE=1 SV=6 - [K1C10_HUMAN]	59.42	1	27	28	604	578.595	54.45	25	129	904.62	56.68	25	209	443.988	50.86	22	101	674.894	52.57	22	165	584	58.7917	5.21143
P23246	Splicing factor, proline- and glutamine-rich OS=Homo sapiens GN=SFPQ PE=1 SV=2 - [SFPQ_HUMAN]	47.67	1	28	28	599	395.447	35.64	20	98	824.233	40.03	19	210	571.609	32.11	17	136	585.169	40.17	18	155	707	76.1016	9.43701
P04350	Tubulin beta-4A chain OS=Homo sapiens GN=TUBB4A PE=1 SV=2 - [TBB4A_HUMAN]	74.77	1	1	25	547	919.125	72.75	22	227		0			835.624	69.37	21	210		0			444	49.5539	4.88135
Q13885	Tubulin beta-2A chain OS=Homo sapiens GN=TUBB2A PE=1 SV=1 - [TBB2A_HUMAN]	75.96	1	6	26	521	897.619	68.09	21	225		0				0				0			445	49.875	4.89404
P08727	Keratin, type I cytoskeletal 19 OS=Homo sapiens GN=KRT19 PE=1 SV=4 - [K1C19_HUMAN]	75.75	1	21	29	472	403.874	65.5	21	87	779.371	66	24	174	370.376	68.25	22	83	555.972	70.5	24	128	400	44.0791	5.13525
P60709	Actin, cytoplasmic 1 OS=Homo sapiens GN=ACTB PE=1 SV=1 - [ACTB_HUMAN]	62.4	2	11	17	411	396.772	53.33	14	91	451.461	58.4	15	113	365.554	46.93	11	84	521.14	52.27	12	123	375	41.7097	5.47803
Q00839	Heterogeneous nuclear ribonucleoprotein U OS=Homo sapiens GN=HNRNPU PE=1 SV=6 - [HNRPU_HUMAN]	37.7	1	27	27	360	356.747	30.18	22	88	478.18	32.85	19	112	282.355	32.73	18	73	343.01	30.91	18	87	825	90.528	5.99854
Q13509	Tubulin beta-3 chain OS=Homo sapiens GN=TUBB3 PE=1 SV=2 - [TBB3_HUMAN]	46.44	1	2	18	345	523.437	36.67	14	135		0			495.263	44.44	17	136		0			450	50.4003	4.93213
O75369-2	Isoform 2 of Filamin-B OS=Homo sapiens GN=FLNB - [FLNB_HUMAN]	53.3	4	77	79	299	300.168	29.87	40	71	367.008	36.5	53	86	270.805	31.46	44	66	304.957	32.23	45	76	2578	275.496	5.78271
P63241	Eukaryotic translation initiation factor 5A-1 OS=Homo sapiens GN=EIF5A PE=1 SV=2 - [IF5A1_HUMAN]	77.92	2	14	14	286	301.299	58.44	9	69	339.199	58.44	9	79	300.357	61.04	9	74	268.247	75.32	9	64	154	16.8214	5.23682
Q9Y5B9	FACT complex subunit SPT16 OS=Homo sapiens GN=SUPT16H PE=1 SV=1 - [SP16H_HUMAN]	43.17	1	45	45	267	583.201	41.74	38	136		0			523.292	38.49	37	131		0			1047	119.838	5.65576
Q15149	Plectin OS=Homo sapiens GN=PLEC PE=1 SV=3 - [PLEC_HUMAN]	31.7	8	102	104	260	209.981	12.53	38	49	346.291	22.54	66	83	188.951	12.72	38	46	329.44	21.46	69	82	4684	531.466	5.96045
P11142	Heat shock cognate 71 kDa protein OS=Homo sapiens GN=HSPA8 PE=1 SV=1 - [HSP7C_HUMAN]	44.74	2	20	23	259	242.2	41.49	21	61	227.294	35.14	17	55	287.691	42.88	20	72	283.249	39.78	19	71	646	70.8542	5.51611
P08107	Heat shock 70 kDa protein 1A/1B OS=Homo sapiens GN=HSPA1A PE=1 SV=5 - [HSP71_HUMAN]	58.35	1	25	27	235	260.747	51.17	23	65	245.127	48.05	22	56	231.564	48.52	21	55	250.398	47.58	20	59	641	70.009	5.65576
P62495	Eukaryotic peptide chain release factor subunit 1 OS=Homo sapiens GN=ETF1 PE=1 SV=3 - [ERF1_HUMAN]	60.64	2	24	24	225	407.403	58.35	21	100	62.5346	26.32	8	16	393.206	56.52	21	102	27.871	16.25	4	7	437	49.0002	5.70654
P21333-2	Isoform 2 of Filamin-A OS=Homo sapiens GN=FLNA - [FLNA_HUMAN]	42.93	2	67	69	222	178.157	21.49	31	43	300.185	31.49	49	71	198.002	25.65	39	46	251.134	30.73	46	62	2639	279.843	6.04932
P10809	60 kDa heat shock protein, mitochondrial OS=Homo sapiens GN=HSPD1 PE=1 SV=2 - [CH60_HUMAN]	58.99	1	24	24	219	185.764	36.47	14	45	269.665	54.8	21	65	211.539	47.29	16	50	249.724	50.44	18	59	573	61.0164	5.87158
P11021	78 kDa glucose-regulated protein OS=Homo sapiens GN=HSPA5 PE=1 SV=2 - [GRP78_HUMAN]	46.94	1	27	29	217	202.1	36.09	19	49	209.383	34.56	21	48	272.828	43.27	25	67	220.305	43.12	23	53	654	72.2884	5.16064
Q9BUF5	Tubulin beta-6 chain OS=Homo sapiens GN=TUBB6 PE=1 SV=1 - [TBB6_HUMAN]	70.85	1	10	22	201	364.534	60.54	17	98	81.2154	26.46	7	22	253.584	55.61	17	69		0			446	49.825	4.88135
Q9BQE3	Tubulin alpha-1C chain OS=Homo sapiens GN=TUBA1C PE=1 SV=1 - [TBA1C_HUMAN]	57.24	1	8	17	193	277.339	45.88	13	68	137.293	50.11	14	34	224.196	57.02	15	55	142.588	43.65	13	36	449	49.8635	5.09717
P68366-2	Isoform 2 of Tubulin alpha-4A chain OS=Homo sapiens GN=TUBA4A - [TBA4A_HUMAN]	54.97	2	8	17	188	310.007	43.19	13	78	117.441	47.58	13	30	190.404	54.97	15	48	127.021	45.27	13	32	433	48.2976	5.0083
P35579	Myosin-9 OS=Homo sapiens GN=MYH9 PE=1 SV=4 - [MYH9_HUMAN]	34.44	1	52	52	187	140.058	15	18	29	273.521	24.9	35	58	176.35	18.72	25	39	266.765	27.86	39	61	1960	226.392	5.60498
P55072	Transitional endoplasmic reticulum ATPase OS=Homo sapiens GN=VCP PE=1 SV=4 - [TERA_HUMAN]	52.61	1	37	37	166	337.741	47.52	32	82	12.3839	4.22	2	3	325.804	46.4	29	79	7.14324	4.22	2	2	806	89.2657	5.26221
P68104	Elongation factor 1-alpha 1 OS=Homo sapiens GN=EEF1A1 PE=1 SV=1 - [EF1A1_HUMAN]	47.19	2	9	9	161	77.3852	22.51	5	19	262.787	41.13	8	60	136.915	37.45	7	37	184.438	22.51	5	45	462	50.1091	9.01221
Q15393	Splicing factor 3B subunit 3 OS=Homo sapiens GN=SF3B3 PE=1 SV=4 - [SF3B3_HUMAN]	39.19	1	30	30	160	334.027	33.36	26	81		0			320.224	38.13	28	79		0			1217	135.492	5.26221
Q2NL82	Pre-rRNA-processing protein TSR1 homolog OS=Homo sapiens GN=TSR1 PE=1 SV=1 - [TSR1_HUMAN]	40.17	1	23	23	160	138.26	30.97	15	34	215.589	33.21	17	54	116.333	32.71	17	29	168.777	33.33	17	43	804	91.7519	7.41553
Q9H2U1	ATP-dependent RNA helicase DHX36 OS=Homo sapiens GN=DHX36 PE=1 SV=2 - [DHX36_HUMAN]	41.57	3	33	35	159	117.234	25.4	19	30	190.523	32.04	23	45	169.236	28.57	20	40	175.856	35.32	27	44	1008	114.688	7.6792
O43143	Putative pre-mRNA-splicing factor ATP-dependent RNA helicase DHX15 OS=Homo sapiens GN=DHX15 PE=1 SV=2 - [DHX15_HUMAN]	47.04	1	30	30	156	130.781	31.45	19	35	147.376	28.68	18	38	131.986	23.65	15	36	177.043	34.72	20	47	795	90.8752	7.45947
Q92499	ATP-dependent RNA helicase DDX1 OS=Homo sapiens GN=DDX1 PE=1 SV=2 - [DDX1_HUMAN]	49.19	1	29	29	153	148.565	30.81	15	36	179.231	41.89	22	43	148.116	34.86	18	34	160.752	38.92	20	40	740	82.3798	7.2251
Q01844-6	Isoform 6 of RNA-binding protein EWS OS=Homo sapiens GN=EWSR1 - [EWS_HUMAN]	15.67	4	7	7	153	176.562	14.17	5	35	228.881	15.67	7	46	165.911	15.67	7	33	184.28	15.5	6	39	600	62.469	9.39307
O75533	Splicing factor 3B subunit 1 OS=Homo sapiens GN=SF3B1 PE=1 SV=3 - [SF3B1_HUMAN]	42.79	1	42	42	149	268.923	37.58	36	69		0			313.116	40.26	36	80		0			1304	145.738	7.09326
Q86XP3	ATP-dependent RNA helicase DDX42 OS=Homo sapiens GN=DDX42 PE=1 SV=1 - [DDX42_HUMAN]	45.52	1	31	31	147	135.712	26.76	18	34	144.806	31.13	19	34	176.056	23.67	20	44	132.114	42.32	23	35	938	102.912	7.02002
P35637-2	Isoform Short of RNA-binding protein FUS OS=Homo sapiens GN=FUS - [FUS_HUMAN]	22.29	2	11	11	145	114.453	19.81	7	27	152.182	20.57	10	37	167.644	22.1	9	42	159.907	20.57	9	39	525	53.3228	9.36377
O00267	Transcription elongation factor SPT5 OS=Homo sapiens GN=SUPT5H PE=1 SV=1 - [SPT5H_HUMAN]	44.62	2	34	34	143	357.593	41.12	31	84		0			243.773	40.48	29	59		0			1087	120.925	5.05908
P62701	40S ribosomal protein S4, X isoform OS=Homo sapiens GN=RPS4X PE=1 SV=2 - [RS4X_HUMAN]	38.4	1	10	10	141	129.873	23.57	6	31	139.099	30.04	7	32	184.544	30.04	7	44	141.312	30.8	8	34	263	29.5791	10.1548
P02533	Keratin, type I cytoskeletal 14 OS=Homo sapiens GN=KRT14 PE=1 SV=4 - [K1C14_HUMAN]	31.99	1	2	18	140		0			166.785	28.18	14	42		0			158.616	29.24	14	44	472	51.5294	5.16064
Q9Y383	Putative RNA-binding protein Luc7-like 2 OS=Homo sapiens GN=LUC7L2 PE=1 SV=2 - [LC7L2_HUMAN]	32.4	1	8	14	140	73.7531	21.43	7	18	173.748	27.55	12	43	151.558	27.55	10	37	158.38	31.38	12	42	392	46.4856	10.0083
O15355	Protein phosphatase 1G OS=Homo sapiens GN=PPM1G PE=1 SV=1 - [PPM1G_HUMAN]	51.28	1	21	21	138	357.341	48.17	20	85		0			215.346	43.96	17	53		0			546	59.2347	4.36084
O60506	Heterogeneous nuclear ribonucleoprotein Q OS=Homo sapiens GN=SYNCRIP PE=1 SV=2 - [HNRPQ_HUMAN]	44.14	2	15	19	136	109.017	26.65	11	25	175.711	44.14	19	43	131.878	38.04	16	34	142.952	23.92	10	34	623	69.5596	8.5874
Q641Q2	WASH complex subunit FAM21A OS=Homo sapiens GN=FAM21A PE=2 SV=3 - [FA21A_HUMAN]	48.99	1	12	39	133	293.869	40.79	29	64		0			307.298	38.48	30	69		0			1341	147.095	4.80518
Q08945	FACT complex subunit SSRP1 OS=Homo sapiens GN=SSRP1 PE=1 SV=1 - [SSRP1_HUMAN]	35.68	1	19	19	133	251.145	26.52	15	63	25.0137	7.62	3	6	231.777	35.26	16	60	14.0891	9.73	3	4	709	81.0244	6.87354
Q13813-3	Isoform 3 of Spectrin alpha chain, non-erythrocytic 1 OS=Homo sapiens GN=SPTAN1 - [SPTN1_HUMAN]	30.14	3	51	51	130	74.5059	9.71	15	19	216.477	21.45	32	48	130.461	13.01	18	32	122.811	17.7	29	31	2452	282.108	5.33838
Q9Y3I0	tRNA-splicing ligase RtcB homolog OS=Homo sapiens GN=RTCB PE=1 SV=1 - [RTCB_HUMAN]	60.79	1	22	22	126	83.274	37.62	10	20	164.057	47.92	17	40	132.621	33.66	14	35	125.985	25.74	10	31	505	55.1749	7.2251
Q6YN16	Hydroxysteroid dehydrogenase-like protein 2 OS=Homo sapiens GN=HSDL2 PE=1 SV=1 - [HSDL2_HUMAN]	68.9	1	19	19	125	73.0474	47.85	12	17	255.984	62.68	17	58	98.0303	50.48	13	24	109.766	55.98	14	26	418	45.3655	7.98682
Q9Y4E1-6	Isoform 6 of WASH complex subunit FAM21C OS=Homo sapiens GN=FAM21C - [FA21C_HUMAN]	47.77	2	12	39	125	271.035	38.23	26	58		0			288.985	36.51	31	67		0			1279	140.059	4.71631
P38646	Stress-70 protein, mitochondrial OS=Homo sapiens GN=HSPA9 PE=1 SV=2 - [GRP75_HUMAN]	49.34	1	27	27	121	147.368	37.26	17	33	86.8877	30.63	15	21	154.891	39.03	21	38	118.261	38.29	17	29	679	73.6348	6.16357
Q9UK59	Lariat debranching enzyme OS=Homo sapiens GN=DBR1 PE=1 SV=2 - [DBR1_HUMAN]	38.97	1	16	16	116	96.9891	27.21	10	24	133.84	33.64	14	34	102.034	27.39	11	28	113.904	27.02	11	30	544	61.5163	5.46533
P12270	Nucleoprotein TPR OS=Homo sapiens GN=TPR PE=1 SV=3 - [TPR_HUMAN]	27.08	1	43	43	116	232.174	20.78	34	59		0			234.119	23.66	35	57		0			2363	267.131	5.021
P19338	Nucleolin OS=Homo sapiens GN=NCL PE=1 SV=3 - [NUCL_HUMAN]	21.13	1	13	13	112	235.949	19.44	10	56	51.5331	13.38	6	13	159.922	17.18	10	39	17.4022	5.21	3	4	710	76.5684	4.70361
Q15020	Squamous cell carcinoma antigen recognized by T-cells 3 OS=Homo sapiens GN=SART3 PE=1 SV=1 - [SART3_HUMAN]	39.36	1	29	29	111	227.86	35.31	24	56		0			225.779	35.83	25	55		0			963	109.865	5.56689
Q13435	Splicing factor 3B subunit 2 OS=Homo sapiens GN=SF3B2 PE=1 SV=2 - [SF3B2_HUMAN]	29.39	1	27	27	111	197	21.34	19	48	14.3263	6.26	3	3	239.947	25.59	20	56	14.8012	6.93	3	4	895	100.165	5.66846
P68032	Actin, alpha cardiac muscle 1 OS=Homo sapiens GN=ACTC1 PE=1 SV=1 - [ACTC_HUMAN]	29.18	4	3	9	110		0				0				0			165.951	23.08	6	46	377	41.9919	5.38916
P40939	Trifunctional enzyme subunit alpha, mitochondrial OS=Homo sapiens GN=HADHA PE=1 SV=2 - [ECHA_HUMAN]	45.48	1	22	22	107	191.869	40.1	18	46	38.2063	15.73	7	8	177.724	42.86	20	43	42.2418	20.05	8	10	763	82.9469	9.0415
Q9BTT0	Acidic leucine-rich nuclear phosphoprotein 32 family member E OS=Homo sapiens GN=ANP32E PE=1 SV=1 - [AN32E_HUMAN]	56.34	1	12	12	106	344.419	56.34	12	78		0			131.426	39.93	7	28		0			268	30.6738	3.85303
P06733	Alpha-enolase OS=Homo sapiens GN=ENO1 PE=1 SV=2 - [ENOA_HUMAN]	54.15	1	14	14	106	92.2616	42.86	10	22	161.995	46.77	11	35	97.9173	38.71	9	23	115.029	41.24	10	26	434	47.1393	7.38623
O43719	HIV Tat-specific factor 1 OS=Homo sapiens GN=HTATSF1 PE=1 SV=1 - [HTSF1_HUMAN]	47.42	1	27	27	105	254.788	41.85	21	56		0			213.475	32.98	19	49		0			755	85.8006	4.39893
Q01105	Protein SET OS=Homo sapiens GN=SET PE=1 SV=3 - [SET_HUMAN]	49.31	3	2	15	104	306.945	44.83	14	74	16.1026	18.28	4	4	80.2894	31.72	8	20	23.8779	18.28	4	6	290	33.4687	4.32275
P06748-2	Isoform 2 of Nucleophosmin OS=Homo sapiens GN=NPM1 - [NPM_HUMAN]	28.68	3	5	5	104	184.766	28.68	5	46	49.2583	23.4	4	11	119.974	28.68	5	31	68.8377	23.77	4	16	265	29.4462	4.61475
Q16630-3	Isoform 3 of Cleavage and polyadenylation specificity factor subunit 6 OS=Homo sapiens GN=CPSF6 - [CPSF6_HUMAN]	32.43	3	13	13	103	107.362	30.96	11	26	94.0244	30.96	11	25	135.513	29.92	10	34	74.5636	21.76	7	18	478	52.2939	6.43018
Q8IY67-2	Isoform 2 of Ribonucleoprotein PTB-binding 1 OS=Homo sapiens GN=RAVER1 - [RAVR1_HUMAN]	46.14	1	17	17	103	64.8406	21.24	7	15	192.968	41.41	15	43	78.5289	37.75	12	18	110.229	41.41	13	27	739	77.8113	8.83643
Q01105-2	Isoform 2 of Protein SET OS=Homo sapiens GN=SET - [SET_HUMAN]	48.92	3	2	15	103	315.367	44.24	14	76	16.1026	19.06	4	4		0			23.8779	19.06	4	6	278	32.2148	4.22119
O43615	Mitochondrial import inner membrane translocase subunit TIM44 OS=Homo sapiens GN=TIMM44 PE=1 SV=2 - [TIM44_HUMAN]	41.59	1	20	20	100	69.3979	25.66	10	19	95.0764	26.33	11	24	102.312	37.39	15	28	111.807	31.19	14	29	452	51.3235	8.32373
P39687	Acidic leucine-rich nuclear phosphoprotein 32 family member A OS=Homo sapiens GN=ANP32A PE=1 SV=1 - [AN32A_HUMAN]	50.6	1	8	10	98	258.635	50.6	10	63		0			144.29	42.97	8	35		0			249	28.5683	4.09424
Q96A33	Coiled-coil domain-containing protein 47 OS=Homo sapiens GN=CCDC47 PE=1 SV=1 - [CCD47_HUMAN]	40.37	2	15	15	96	205.165	36.65	13	47		0			205.254	39.34	14	49		0			483	55.8383	4.86865
P31943	Heterogeneous nuclear ribonucleoprotein H OS=Homo sapiens GN=HNRNPH1 PE=1 SV=4 - [HNRH1_HUMAN]	40.98	1	7	12	94	94.0509	23.61	7	21	106.162	32.96	10	27	89.4584	31.63	9	23	96.5723	35.86	10	23	449	49.1984	6.30322
O95218-2	Isoform 2 of Zinc finger Ran-binding domain-containing protein 2 OS=Homo sapiens GN=ZRANB2 - [ZRAB2_HUMAN]	41.56	2	19	19	92	232.296	41.56	18	53		0			174.03	38.44	17	39		0			320	36.2965	9.75928
P46940	Ras GTPase-activating-like protein IQGAP1 OS=Homo sapiens GN=IQGAP1 PE=1 SV=1 - [IQGA1_HUMAN]	29.57	1	28	28	90	72.535	13.64	11	17	142.256	22.93	21	34	72.4635	14.42	13	17	94.5543	16.6	15	22	1657	189.134	6.48096
Q01082	Spectrin beta chain, non-erythrocytic 1 OS=Homo sapiens GN=SPTBN1 PE=1 SV=2 - [SPTB2_HUMAN]	24.37	3	36	36	88	40.4846	6.22	8	10	95.5374	12.1	17	22	100.4	13.24	18	24	129.517	18.36	26	32	2364	274.439	5.56689
Q7L014	Probable ATP-dependent RNA helicase DDX46 OS=Homo sapiens GN=DDX46 PE=1 SV=2 - [DDX46_HUMAN]	37.44	1	31	31	87	181.493	31.81	26	43		0			192.562	28.81	22	44		0			1031	117.29	9.29053
Q8N7H5-3	Isoform 3 of RNA polymerase II-associated factor 1 homolog OS=Homo sapiens GN=PAF1 - [PAF1_HUMAN]	48.04	2	18	18	87	182.443	38.14	14	45		0			166.37	42.27	14	42		0			485	55.4377	5.36377
Q86V81	THO complex subunit 4 OS=Homo sapiens GN=ALYREF PE=1 SV=3 - [THOC4_HUMAN]	49.03	1	8	8	86	97.1395	35.41	6	20	117.247	39.3	7	24	98.5154	49.03	8	22	92.3411	45.14	7	20	257	26.8716	11.1509
P15924	Desmoplakin OS=Homo sapiens GN=DSP PE=1 SV=3 - [DESP_HUMAN]	19.54	3	36	36	85	44.3942	3.55	6	10	160.255	12.75	24	36	59.5449	7.52	11	14	103.983	11.6	20	25	2871	331.569	6.81494
Q14157-4	Isoform 4 of Ubiquitin-associated protein 2-like OS=Homo sapiens GN=UBAP2L - [UBP2L_HUMAN]	39.34	5	19	19	84	84.296	29.71	15	20	95.6106	27.46	13	21	101.615	31.15	15	24	74.5582	25.72	12	19	976	103.106	6.87354
P52701	DNA mismatch repair protein Msh6 OS=Homo sapiens GN=MSH6 PE=1 SV=2 - [MSH6_HUMAN]	27.21	3	25	25	80	157.506	24.93	23	41	44.3367	12.06	9	11	93.8831	19.85	15	22	20.589	5.44	4	6	1360	152.689	6.90283
P04406-2	Isoform 2 of Glyceraldehyde-3-phosphate dehydrogenase OS=Homo sapiens GN=GAPDH - [G3P_HUMAN]	65.53	2	12	12	79	89.9528	54.27	8	19	103.905	57.68	8	23	84.9472	44.71	7	19	75.5562	48.12	8	18	293	31.528	7.60596
P14618	Pyruvate kinase PKM OS=Homo sapiens GN=PKM PE=1 SV=4 - [KPYM_HUMAN]	50.28	2	19	19	78	68.1792	30.7	10	17	96.8836	40.49	13	22	103.429	34.84	11	23	62.3024	31.45	11	16	531	57.9	7.84033
P31327	Carbamoyl-phosphate synthase [ammonia], mitochondrial OS=Homo sapiens GN=CPS1 PE=1 SV=2 - [CPSM_HUMAN]	33.2	2	32	32	76	56.3764	16.27	13	14	91.0813	22.47	20	23	75.0617	19	16	19	73.5043	21.87	19	20	1500	164.835	6.7417
Q9BX69	Caspase recruitment domain-containing protein 6 OS=Homo sapiens GN=CARD6 PE=1 SV=2 - [CARD6_HUMAN]	30.09	1	22	22	75	58.5	12.63	7	12	87.3719	19.77	13	22	82.3516	19.29	12	21	81.1503	20.64	13	20	1037	116.394	6.3667
P14866	Heterogeneous nuclear ribonucleoprotein L OS=Homo sapiens GN=HNRNPL PE=1 SV=2 - [HNRPL_HUMAN]	46.69	1	15	15	74	39.6315	27.67	8	10	107.178	39.39	10	24	74.8103	30.39	9	17	93.9936	37.18	12	23	589	64.0924	8.22119
Q9Y4H2	Insulin receptor substrate 2 OS=Homo sapiens GN=IRS2 PE=1 SV=2 - [IRS2_HUMAN]	33.33	1	25	25	74	67.2663	15.84	10	16	109.245	26.98	17	27	82.8922	23.02	16	20	39.9988	11.96	9	11	1338	137.249	8.646
P22059	Oxysterol-binding protein 1 OS=Homo sapiens GN=OSBP PE=1 SV=1 - [OSBP1_HUMAN]	33.46	1	19	21	73	148.469	26.64	16	38		0			134.834	30.11	16	35		0			807	89.3646	7.29834
P09661	U2 small nuclear ribonucleoprotein A' OS=Homo sapiens GN=SNRPA1 PE=1 SV=2 - [RU2A_HUMAN]	47.84	1	11	11	73	148.072	47.45	9	33	7.0606	15.29	2	2	164.356	43.14	10	38		0			255	28.3981	8.6167
P08779	Keratin, type I cytoskeletal 16 OS=Homo sapiens GN=KRT16 PE=1 SV=4 - [K1C16_HUMAN]	32.35	1	5	15	72	35.3482	14.16	7	10		0			58.2148	21.14	10	17	103.321	21.78	10	31	473	51.2362	5.04639
Q5T4S7-3	Isoform 3 of E3 ubiquitin-protein ligase UBR4 OS=Homo sapiens GN=UBR4 - [UBR4_HUMAN]	14.29	4	36	36	72	127.592	9.19	23	32		0			152.267	10.66	28	40		0			5159	571.489	6.03662
Q9Y2W1	Thyroid hormone receptor-associated protein 3 OS=Homo sapiens GN=THRAP3 PE=1 SV=2 - [TR150_HUMAN]	24.29	1	19	20	70	63.7494	18.74	15	17	75.5954	14.14	11	18	93.5986	17.28	14	25	36.7139	13.61	9	10	955	108.601	10.1548
Q5JSH3	WD repeat-containing protein 44 OS=Homo sapiens GN=WDR44 PE=1 SV=1 - [WDR44_HUMAN]	44.69	1	30	30	69	130.305	30.67	20	32		0			144.989	39.43	25	37		0			913	101.304	5.45264
Q9BVP2-2	Isoform 2 of Guanine nucleotide-binding protein-like 3 OS=Homo sapiens GN=GNL3 - [GNL3_HUMAN]	38.18	2	15	15	69	50.6801	24.77	7	13	84.3926	32.4	12	22	81.2024	27.75	10	22	42.8019	22.35	8	12	537	60.5025	8.79248
Q15293	Reticulocalbin-1 OS=Homo sapiens GN=RCN1 PE=1 SV=1 - [RCN1_HUMAN]	48.64	1	11	11	68	86.4918	48.04	10	21	72.6753	33.84	7	17	76.7293	38.37	8	17	55.8666	42.9	9	13	331	38.8662	4.99561
O00571-2	Isoform 2 of ATP-dependent RNA helicase DDX3X OS=Homo sapiens GN=DDX3X - [DDX3X_HUMAN]	37.31	2	16	17	68	96.6517	35.29	15	24	69.3085	26.93	11	18	48.1698	20.43	8	12	50.7836	20.9	9	14	646	71.3109	6.62451
P46100	Transcriptional regulator ATRX OS=Homo sapiens GN=ATRX PE=1 SV=5 - [ATRX_HUMAN]	18.94	1	24	35	66	138.868	15.65	27	34		0			128.29	13.6	26	32		0			2492	282.411	6.58057
Q5VT52-3	Isoform 3 of Regulation of nuclear pre-mRNA domain-containing protein 2 OS=Homo sapiens GN=RPRD2 - [RPRD2_HUMAN]	28.57	3	25	25	66	78.2936	16.31	15	19	70.3688	16.52	12	18	73.1787	20.56	15	19	38.1236	11.29	8	10	1435	152.782	6.97607
P51659	Peroxisomal multifunctional enzyme type 2 OS=Homo sapiens GN=HSD17B4 PE=1 SV=3 - [DHB4_HUMAN]	36.55	3	16	16	64	39.7285	15.35	5	9	83.8303	30.03	12	22	64.471	25.41	11	16	72.2803	26.22	11	17	736	79.6363	8.83643
O60841	Eukaryotic translation initiation factor 5B OS=Homo sapiens GN=EIF5B PE=1 SV=4 - [IF2P_HUMAN]	23.44	1	25	25	64	181.079	21.89	23	45		0			77.0763	16.31	15	19		0			1220	138.742	5.49072
Q15427	Splicing factor 3B subunit 4 OS=Homo sapiens GN=SF3B4 PE=1 SV=1 - [SF3B4_HUMAN]	26.18	1	7	7	62	73.7371	25.71	6	18	44.4779	18.16	4	10	90.4684	18.16	5	20	55.5415	23.58	6	14	424	44.3571	8.55811
P11940-2	Isoform 2 of Polyadenylate-binding protein 1 OS=Homo sapiens GN=PABPC1 - [PABP1_HUMAN]	30.9	2	10	15	62	71.8474	23.77	12	18	57.2363	17.55	7	14	79.8241	21.39	9	19	40.5523	19.56	8	11	547	61.142	9.0708
P62140	Serine/threonine-protein phosphatase PP1-beta catalytic subunit OS=Homo sapiens GN=PPP1CB PE=1 SV=3 - [PP1B_HUMAN]	44.95	1	2	12	61	45.0038	30.89	6	11	68.698	34.86	8	16	69.0863	37.92	9	17	65.5079	44.34	11	17	327	37.1626	6.18896
P62829	60S ribosomal protein L23 OS=Homo sapiens GN=RPL23 PE=1 SV=1 - [RL23_HUMAN]	36.43	1	6	6	61	43.175	29.29	5	12	78.7437	29.29	5	20	51.1973	35.71	5	14	60.9383	29.29	5	15	140	14.8561	10.5063
P07355	Annexin A2 OS=Homo sapiens GN=ANXA2 PE=1 SV=2 - [ANXA2_HUMAN]	40.71	2	12	12	61	36.4031	29.5	8	9	85.3672	34.81	9	20	66.8038	38.05	11	17	56.9433	34.22	10	15	339	38.5798	7.75244
Q15459	Splicing factor 3A subunit 1 OS=Homo sapiens GN=SF3A1 PE=1 SV=1 - [SF3A1_HUMAN]	29.89	1	18	18	61	134.66	28.5	17	36		0			90.8543	24.34	14	25		0			793	88.8305	5.22412
Q9Y5J1	U3 small nucleolar RNA-associated protein 18 homolog OS=Homo sapiens GN=UTP18 PE=1 SV=3 - [UTP18_HUMAN]	45.86	1	14	14	61	41.6903	30.22	9	11	77.0269	34.53	10	18	82.3608	32.19	10	20	50.5427	28.6	8	12	556	61.9644	8.76318
O60684	Importin subunit alpha-7 OS=Homo sapiens GN=KPNA6 PE=1 SV=1 - [IMA7_HUMAN]	47.76	1	12	18	60	173.565	43.66	15	40		0			80.0622	40.3	12	20		0			536	59.9915	4.98291
Q8ND56	Protein LSM14 homolog A OS=Homo sapiens GN=LSM14A PE=1 SV=3 - [LS14A_HUMAN]	29.16	2	12	12	60	43.1198	20.95	6	9	107.017	25.05	9	24	63.9714	21.17	7	14	63.5314	18.14	6	13	463	50.4991	9.5249
O14617-5	Isoform 5 of AP-3 complex subunit delta-1 OS=Homo sapiens GN=AP3D1 - [AP3D1_HUMAN]	20.99	2	18	18	60	194.635	20.99	18	48		0			51.9546	12.26	8	12		0			1215	136.565	7.63525
P52597	Heterogeneous nuclear ribonucleoprotein F OS=Homo sapiens GN=HNRNPF PE=1 SV=3 - [HNRPF_HUMAN]	40.24	1	7	9	59	66.5541	15.18	4	14	87.1342	31.57	7	20	46.231	14.46	4	11	60.6648	25.3	6	14	415	45.6429	5.57959
Q86U38	Nucleolar protein 9 OS=Homo sapiens GN=NOP9 PE=1 SV=1 - [NOP9_HUMAN]	29.25	1	11	11	59	49.3006	21.23	8	13	79.2769	25.63	9	21	55.2092	19.97	8	14	44.3842	18.4	7	11	636	69.3945	7.28369
Q8WXF1	Paraspeckle component 1 OS=Homo sapiens GN=PSPC1 PE=1 SV=1 - [PSPC1_HUMAN]	26.39	2	8	8	59	45.7114	12.43	4	11	77.6867	24.28	7	18	55.51	15.68	4	12	74.2802	24.09	6	18	523	58.7062	6.66846
Q9BWU0	Kanadaptin OS=Homo sapiens GN=SLC4A1AP PE=1 SV=1 - [NADAP_HUMAN]	37.31	1	21	21	58	115.436	35.93	20	30		0			118.761	30.4	12	28		0			796	88.759	5.18604
O14646-2	Isoform 2 of Chromodomain-helicase-DNA-binding protein 1 OS=Homo sapiens GN=CHD1 - [CHD1_HUMAN]	17.2	2	19	19	58	67.445	12.17	13	18	49.7509	10.83	10	12	80.7072	11.53	11	20	37.1589	8.19	6	8	1709	196.47	7.13721
Q8WWM7	Ataxin-2-like protein OS=Homo sapiens GN=ATXN2L PE=1 SV=2 - [ATX2L_HUMAN]	25.4	8	16	16	57	47.9575	15.26	8	12	63.8958	20.84	12	16	72.9748	16.19	11	18	39.2527	19.81	11	11	1075	113.304	8.5874
P46782	40S ribosomal protein S5 OS=Homo sapiens GN=RPS5 PE=1 SV=4 - [RS5_HUMAN]	32.84	1	5	5	56	61.7266	28.43	4	14	45.0857	28.43	4	11	82.9588	26.47	4	18	57.5616	23.53	3	13	204	22.8621	9.71533
P12236	ADP/ATP translocase 3 OS=Homo sapiens GN=SLC25A6 PE=1 SV=4 - [ADT3_HUMAN]	22.15	1	3	4	56	74.1415	13.42	2	18	57.0167	18.12	3	14	47.1641	22.15	4	12	51.1282	18.12	3	12	298	32.8452	9.74463
Q6PD62	RNA polymerase-associated protein CTR9 homolog OS=Homo sapiens GN=CTR9 PE=1 SV=1 - [CTR9_HUMAN]	22.17	1	18	18	56	102.627	18.07	13	24		0			129.688	20.12	16	32		0			1173	133.42	6.771
Q14257	Reticulocalbin-2 OS=Homo sapiens GN=RCN2 PE=1 SV=1 - [RCN2_HUMAN]	39.75	2	10	10	56	109.435	29.34	7	23	72.63	35.65	8	14	38.1928	26.5	5	9	49.6692	28.08	6	10	317	36.8536	4.39893
Q92688-2	Isoform 2 of Acidic leucine-rich nuclear phosphoprotein 32 family member B OS=Homo sapiens GN=ANP32B - [AN32B_HUMAN]	32.31	2	5	7	56	142.357	32.31	6	31		0			110.678	26.67	5	25		0			195	22.2629	4.29736
Q8NCA5-2	Isoform 2 of Protein FAM98A OS=Homo sapiens GN=FAM98A - [FA98A_HUMAN]	39.77	2	9	10	56	34.8491	27.61	5	7	94.1041	31.66	9	20	53.7202	16.6	6	11	87.9552	22.59	8	18	518	55.2382	8.95361
P62136	Serine/threonine-protein phosphatase PP1-alpha catalytic subunit OS=Homo sapiens GN=PPP1CA PE=1 SV=1 - [PP1A_HUMAN]	56.06	2	4	15	55		0			63.8882	43.33	10	16	56.8492	37.27	9	14	63.72	39.7	11	17	330	37.4878	6.32861
Q9H089	Large subunit GTPase 1 homolog OS=Homo sapiens GN=LSG1 PE=1 SV=2 - [LSG1_HUMAN]	43.01	1	18	18	55	42.397	18.69	7	12	72.5359	35.56	13	19	42.1201	22.04	9	11	43.5734	24.01	10	13	658	75.1784	6.37939
Q8WUA2	Peptidyl-prolyl cis-trans isomerase-like 4 OS=Homo sapiens GN=PPIL4 PE=1 SV=1 - [PPIL4_HUMAN]	35.57	1	12	12	55	68.5238	21.34	6	16	69.5597	17.48	5	15	52.1314	22.56	7	13	46.7954	27.03	9	11	492	57.1895	5.92236
P27635	60S ribosomal protein L10 OS=Homo sapiens GN=RPL10 PE=1 SV=4 - [RL10_HUMAN]	24.3	1	5	5	55	90.8519	20.09	4	19	64.122	19.63	3	13	47.086	19.63	3	10	56.0895	24.3	4	13	214	24.5879	10.0815
Q12874	Splicing factor 3A subunit 3 OS=Homo sapiens GN=SF3A3 PE=1 SV=1 - [SF3A3_HUMAN]	29.74	1	13	13	55	117.588	26.15	11	29		0			110.851	22.95	9	26		0			501	58.8123	5.37646
Q8N684-2	Isoform 2 of Cleavage and polyadenylation specificity factor subunit 7 OS=Homo sapiens GN=CPSF7 - [CPSF7_HUMAN]	28.57	3	10	10	55	57.4276	20.56	7	13	43.7014	21.43	6	11	63.5585	21.43	6	15	63.6938	25.76	8	16	462	51.0648	7.78174
O43390	Heterogeneous nuclear ribonucleoprotein R OS=Homo sapiens GN=HNRNPR PE=1 SV=1 - [HNRPR_HUMAN]	35.07	2	13	17	54	44.8405	17.06	8	11	43.8944	23.06	10	12	53.2188	21.33	9	15	55.8055	17.69	8	16	633	70.8993	8.1333
P52294	Importin subunit alpha-5 OS=Homo sapiens GN=KPNA1 PE=1 SV=3 - [IMA5_HUMAN]	33.09	1	9	15	54	101.219	31.04	12	24		0			123.143	28.81	12	30		0			538	60.1836	5.0083
P52292	Importin subunit alpha-1 OS=Homo sapiens GN=KPNA2 PE=1 SV=1 - [IMA1_HUMAN]	22.87	1	8	8	54	87.3627	20.04	7	21	43.1904	20.79	7	10	54.2722	22.87	8	13	39.9449	17.77	5	10	529	57.8259	5.40186
O43175	D-3-phosphoglycerate dehydrogenase OS=Homo sapiens GN=PHGDH PE=1 SV=4 - [SERA_HUMAN]	35.65	1	13	13	54	33.8438	18.95	7	9	99.1713	35.65	13	24	44.1533	21.39	8	11	39.5872	22.89	8	10	533	56.6144	6.7124
Q7KZ85	Transcription elongation factor SPT6 OS=Homo sapiens GN=SUPT6H PE=1 SV=2 - [SPT6H_HUMAN]	25.2	1	26	26	54	202.444	23.93	25	46		0			36.151	8	8	8		0			1726	198.949	4.90674
O94888	UBX domain-containing protein 7 OS=Homo sapiens GN=UBXN7 PE=1 SV=2 - [UBXN7_HUMAN]	35.17	1	11	11	54	109.912	31.29	9	25		0			119.273	35.17	11	29		0			489	54.8283	5.16064
P50991	T-complex protein 1 subunit delta OS=Homo sapiens GN=CCT4 PE=1 SV=4 - [TCPD_HUMAN]	46.57	2	14	15	53	19.9622	13.54	4	5	63.0686	30.43	9	15	59.9793	34.51	10	16	64.2544	33.95	11	17	539	57.8878	7.82568
Q2M389	WASH complex subunit 7 OS=Homo sapiens GN=KIAA1033 PE=1 SV=2 - [WASH7_HUMAN]	17.22	1	16	16	52	110.893	13.04	11	26		0			102.917	15.43	14	26		0			1173	136.316	7.44482
P08238	Heat shock protein HSP 90-beta OS=Homo sapiens GN=HSP90AB1 PE=1 SV=4 - [HS90B_HUMAN]	37.15	1	11	20	51	44.4391	17.4	9	12	55.1554	16.85	9	13	47.416	20.44	11	12	54.7414	20.99	11	14	724	83.2121	5.03369
P50454	Serpin H1 OS=Homo sapiens GN=SERPINH1 PE=1 SV=2 - [SERPH_HUMAN]	32.54	1	10	10	51	63.7749	24.4	6	16	51.1567	32.54	9	12	47.0826	27.75	7	12	45.7628	23.68	6	11	418	46.4112	8.68994
Q9Y4B6-2	Isoform 2 of Protein VPRBP OS=Homo sapiens GN=VPRBP - [VPRBP_HUMAN]	22.11	2	21	21	51	108.005	14.94	14	26		0			102.411	17.73	17	25		0			1506	168.829	5.05908
Q9NYF8-2	Isoform 2 of Bcl-2-associated transcription factor 1 OS=Homo sapiens GN=BCLAF1 - [BCLF1_HUMAN]	17.97	2	4	12	50	58.4758	13.4	8	14		0			66.0884	14.6	9	15	48.5094	13.07	8	11	918	105.885	9.979
P52272-2	Isoform 2 of Heterogeneous nuclear ribonucleoprotein M OS=Homo sapiens GN=HNRNPM - [HNRPM_HUMAN]	37.77	2	17	17	50	32.4501	19.39	7	8	52.5651	28.51	13	15	46.3117	19.54	7	11	60.8931	23.3	9	16	691	73.5724	8.82178
Q15637-6	Isoform 6 of Splicing factor 1 OS=Homo sapiens GN=SF1 - [SF01_HUMAN]	25.92	7	10	10	50	25.7683	12.08	5	7	59.1085	19.61	7	15	57.3124	19.09	7	16	43.8662	10.51	3	12	571	61.85	9.27588
P36873	Serine/threonine-protein phosphatase PP1-gamma catalytic subunit OS=Homo sapiens GN=PPP1CC PE=1 SV=1 - [PP1G_HUMAN]	45.51	2	2	12	49		0				0				0			61.5189	37.77	10	16	323	36.9597	6.53662
Q9P2N5	RNA-binding protein 27 OS=Homo sapiens GN=RBM27 PE=1 SV=2 - [RBM27_HUMAN]	22.92	1	20	22	49	48.691	14.91	12	13	37.1055	14.62	8	10	51.4035	16.13	12	14	47.0007	11.04	10	12	1060	118.645	9.18799
P32969	60S ribosomal protein L9 OS=Homo sapiens GN=RPL9 PE=1 SV=1 - [RL9_HUMAN]	61.46	1	9	9	49	57.3849	44.27	5	13	57.8492	31.25	4	13	49.5406	56.25	6	13	40.1247	29.17	3	10	192	21.8498	9.94971
P0CW22	40S ribosomal protein S17-like OS=Homo sapiens GN=RPS17L PE=1 SV=1 - [RS17L_HUMAN]	42.96	1	6	6	49	49.9534	33.33	3	12	43.8147	42.22	5	10	70.8687	42.96	6	18	37.0614	40.74	3	9	135	15.5404	9.84717
P62314	Small nuclear ribonucleoprotein Sm D1 OS=Homo sapiens GN=SNRPD1 PE=1 SV=1 - [SMD1_HUMAN]	45.38	1	3	3	48	55.2169	27.73	2	15	26.3128	45.38	3	7	49.1888	45.38	3	13	47.0529	45.38	3	13	119	13.2734	11.561
Q9NYF8-3	Isoform 3 of Bcl-2-associated transcription factor 1 OS=Homo sapiens GN=BCLAF1 - [BCLF1_HUMAN]	19.56	1	5	12	48		0			51.2127	8.86	6	11		0				0			869	100.172	9.94971
O00159-2	Isoform 2 of Unconventional myosin-Ic OS=Homo sapiens GN=MYO1C - [MYO1C_HUMAN]	21.5	3	17	17	48	31.8193	10.99	7	8	49.4052	11.87	8	12	45.2225	13.33	9	12	58.6171	17.32	13	16	1028	117.834	9.40771
P67809	Nuclease-sensitive element-binding protein 1 OS=Homo sapiens GN=YBX1 PE=1 SV=3 - [YBOX1_HUMAN]	45.37	1	8	10	47	57.0215	42.59	8	13	67.4087	38.58	7	15	71.0365	33.95	6	16		0			324	35.9027	9.87646
P13639	Elongation factor 2 OS=Homo sapiens GN=EEF2 PE=1 SV=4 - [EF2_HUMAN]	28.32	1	15	15	47	33.5831	13.64	7	9	62.0676	20.75	11	15	42.008	8.28	4	10	48.9719	18.76	9	13	858	95.277	6.82959
P61978	Heterogeneous nuclear ribonucleoprotein K OS=Homo sapiens GN=HNRNPK PE=1 SV=1 - [HNRPK_HUMAN]	39.31	3	12	12	47	58.0274	26.13	7	13	46.7971	30.45	8	11	55.2092	23.54	7	13	39.0634	27.86	9	10	463	50.9444	5.5415
Q07666-3	Isoform 3 of KH domain-containing, RNA-binding, signal transduction-associated protein 1 OS=Homo sapiens GN=KHDRBS1 - [KHDR1_HUMAN]	22.77	3	6	6	47	89.8819	12.87	5	22	26.6305	12.87	4	7	49.4239	11.88	4	13	20.3526	18.32	3	5	404	43.9999	7.28369
Q86TB9-4	Isoform 4 of Protein PAT1 homolog 1 OS=Homo sapiens GN=PATL1 - [PATL1_HUMAN]	22.76	2	11	11	47	77.2449	16.22	7	19	14.1724	6.54	2	3	112.895	20.34	9	25		0			703	79.8577	6.50732
O00562-2	Isoform 2 of Membrane-associated phosphatidylinositol transfer protein 1 OS=Homo sapiens GN=PITPNM1 - [PITM1_HUMAN]	35.56	2	26	26	47	86.8855	22.53	15	21		0			99.1326	28.24	19	26		0			1243	134.692	5.94775
Q96RS6	NudC domain-containing protein 1 OS=Homo sapiens GN=NUDCD1 PE=1 SV=2 - [NUDC1_HUMAN]	27.79	1	9	9	46	40.0925	15.95	5	9	67.4077	19.55	6	15	41.6664	17.84	6	10	46.8819	24.01	7	12	583	66.7133	5.10986
Q96EB6	NAD-dependent protein deacetylase sirtuin-1 OS=Homo sapiens GN=SIRT1 PE=1 SV=2 - [SIR1_HUMAN]	33.2	1	16	16	46	110.482	29.85	13	26		0			76.1376	29.72	13	20		0			747	81.63	4.66553
P78527-2	Isoform 2 of DNA-dependent protein kinase catalytic subunit OS=Homo sapiens GN=PRKDC - [PRKDC_HUMAN]	7.79	2	21	21	46	35.3283	1.71	4	7	55.2362	3.88	11	13	48.1954	3.39	9	12	54.8455	5.25	14	14	4097	465.202	7.1665
Q5JTH9-2	Isoform 2 of RRP12-like protein OS=Homo sapiens GN=RRP12 - [RRP12_HUMAN]	21.3	3	15	15	46	36.5326	10.19	7	9	56.2957	12.03	8	14	50.5114	10.86	8	13	43.2752	12.53	8	10	1197	132.625	8.67529
Q6P1J9	Parafibromin OS=Homo sapiens GN=CDC73 PE=1 SV=1 - [CDC73_HUMAN]	32.96	1	15	15	45	79.3378	24.11	10	20		0			96.0683	30.51	13	25		0			531	60.5391	9.61279
O43172-2	Isoform 2 of U4/U6 small nuclear ribonucleoprotein Prp4 OS=Homo sapiens GN=PRPF4 - [PRP4_HUMAN]	47.22	2	17	17	45	91.4572	36.47	13	22		0			86.5108	42.61	14	23		0			521	58.2843	7.41553
Q9UG63	ATP-binding cassette sub-family F member 2 OS=Homo sapiens GN=ABCF2 PE=1 SV=2 - [ABCF2_HUMAN]	24.88	2	14	14	44	17.911	10.91	5	5	50.5715	17.17	8	14	33.1752	14.61	7	9	55.5472	15.89	9	16	623	71.2446	7.37158
Q9UNN5	FAS-associated factor 1 OS=Homo sapiens GN=FAF1 PE=1 SV=2 - [FAF1_HUMAN]	32.77	1	15	15	44	85.3956	29.08	12	20		0			97.392	22.62	10	24		0			650	73.9076	4.88135
Q16658	Fascin OS=Homo sapiens GN=FSCN1 PE=1 SV=3 - [FSCN1_HUMAN]	28.19	1	9	9	44	42.1259	20.49	6	9	67.8031	22.72	7	14	48.8656	22.92	6	10	46.0028	27.99	8	11	493	54.4961	7.23975
Q14974	Importin subunit beta-1 OS=Homo sapiens GN=KPNB1 PE=1 SV=2 - [IMB1_HUMAN]	20.89	1	12	12	44	36.0256	12.33	7	9	41.0753	12.9	8	11	42.3499	15.53	9	11	53.1255	14.04	8	13	876	97.108	4.77979
P08670	Vimentin OS=Homo sapiens GN=VIM PE=1 SV=4 - [VIME_HUMAN]	35.84	1	12	14	44	43.5749	22.96	7	11	57.1463	23.18	9	15	24.9176	18.03	6	6	46.2004	22.1	8	12	466	53.6191	5.12256
Q14966	Zinc finger protein 638 OS=Homo sapiens GN=ZNF638 PE=1 SV=2 - [ZN638_HUMAN]	20.63	2	23	23	44	35.3832	6.77	7	8	57.0285	12.23	14	14	40.2884	8.8	10	11	43.4778	8.8	10	11	1978	220.488	6.37939
Q13310-2	Isoform 2 of Polyadenylate-binding protein 4 OS=Homo sapiens GN=PABPC4 - [PABP4_HUMAN]	14.9	3	3	8	44		0				0			66.8845	13.15	6	15	34.9316	11.41	5	9	631	69.5348	9.5249
Q08211	ATP-dependent RNA helicase A OS=Homo sapiens GN=DHX9 PE=1 SV=4 - [DHX9_HUMAN]	18.03	1	13	13	43	55.065	8.98	6	13	35.1589	9.29	6	9	40.518	13.78	9	11	36.1991	10.55	8	10	1270	140.869	6.84424
Q9NVN8	Guanine nucleotide-binding protein-like 3-like protein OS=Homo sapiens GN=GNL3L PE=1 SV=1 - [GNL3L_HUMAN]	38.32	1	16	16	43	14.1505	11	4	4	40.6548	24.23	9	10	43.462	18.73	7	12	59.8696	27.32	10	17	582	65.5316	8.44092
P34932	Heat shock 70 kDa protein 4 OS=Homo sapiens GN=HSPA4 PE=1 SV=4 - [HSP74_HUMAN]	28.57	1	14	15	43	45.2471	13.45	7	11	45.3908	16.55	8	11	36.7909	13.21	7	9	42.9618	17.86	10	12	840	94.2712	5.18604
P43243	Matrin-3 OS=Homo sapiens GN=MATR3 PE=1 SV=2 - [MATR3_HUMAN]	30.46	1	15	15	43	32.2032	14.76	7	9	42.5285	13.7	7	12	35.8815	15.7	9	10	42.8867	16.53	8	12	847	94.5648	6.25244
Q13610	Periodic tryptophan protein 1 homolog OS=Homo sapiens GN=PWP1 PE=1 SV=1 - [PWP1_HUMAN]	28.94	1	9	9	43	33.0849	23.95	6	8	32.8555	20.76	5	8	50.4154	22.16	7	13	55.8419	28.94	8	14	501	55.7931	4.76709
Q14244-3	Isoform 3 of Ensconsin OS=Homo sapiens GN=MAP7 - [MAP7_HUMAN]	27.48	5	12	12	43	26.3618	13.59	5	7	42.5505	13.74	6	10	56.4183	21.22	8	14	46.6688	14.96	7	12	655	72.3704	9.34912
Q15084-3	Isoform 3 of Protein disulfide-isomerase A6 OS=Homo sapiens GN=PDIA6 - [PDIA6_HUMAN]	38.9	5	15	15	43	36.7061	18.08	6	10	66.4872	29.06	9	15	40.7126	20.37	6	10	30.9808	22.2	6	8	437	47.8081	5.08447
P55795	Heterogeneous nuclear ribonucleoprotein H2 OS=Homo sapiens GN=HNRNPH2 PE=1 SV=1 - [HNRH2_HUMAN]	27.62	1	4	8	42		0			40.638	16.93	5	10	36.9602	20.49	6	9	58.0115	23.39	7	14	449	49.2323	6.30322
Q96EV2	RNA-binding protein 33 OS=Homo sapiens GN=RBM33 PE=1 SV=3 - [RBM33_HUMAN]	17.78	1	13	13	42	39.3767	12.48	8	10	42.6867	12.56	8	11	55.2384	10.85	8	15	24.8708	8.03	5	6	1170	129.906	6.93213
Q96EY4	Translation machinery-associated protein 16 OS=Homo sapiens GN=TMA16 PE=1 SV=2 - [TMA16_HUMAN]	32.02	1	7	7	42	46.0533	23.15	4	11	31.4699	23.15	4	8	37.2897	27.59	5	10	47.852	27.09	6	13	203	23.8494	9.26123
Q96SU4-7	Isoform 7 of Oxysterol-binding protein-related protein 9 OS=Homo sapiens GN=OSBPL9 - [OSBL9_HUMAN]	31.85	3	17	17	42	65.47	26.01	11	17		0			100.347	31.71	16	25		0			719	81.1153	5.8208
Q99959-2	Isoform 1 of Plakophilin-2 OS=Homo sapiens GN=PKP2 - [PKP2_HUMAN]	30.23	2	15	15	42	29.4335	15.17	7	7	54.0142	24.01	10	13	47.1279	21.51	10	12	41.6473	17.92	9	10	837	92.6985	9.29053
Q9BT78	COP9 signalosome complex subunit 4 OS=Homo sapiens GN=COPS4 PE=1 SV=1 - [CSN4_HUMAN]	50.49	1	14	14	41	106.369	47.04	13	26		0			62.5384	33.74	9	15		0			406	46.2397	5.8335
Q16531	DNA damage-binding protein 1 OS=Homo sapiens GN=DDB1 PE=1 SV=1 - [DDB1_HUMAN]	27.54	1	19	19	41	103.771	24.56	16	26		0			61.493	15.35	11	15		0			1140	126.887	5.26221
Q9BSH4	Translational activator of cytochrome c oxidase 1 OS=Homo sapiens GN=TACO1 PE=1 SV=1 - [TACO1_HUMAN]	43.43	1	11	11	41	23.3946	30.98	5	6	63.8125	40.07	8	15	30.8077	30.64	6	8	45.9224	36.36	8	12	297	32.4567	8.1333
Q9UPT8	Zinc finger CCCH domain-containing protein 4 OS=Homo sapiens GN=ZC3H4 PE=1 SV=3 - [ZC3H4_HUMAN]	20.41	1	13	13	41	86.4275	18.73	11	21		0			80.704	14.5	10	20		0			1303	140.169	6.26514
P06753-2	Isoform 2 of Tropomyosin alpha-3 chain OS=Homo sapiens GN=TPM3 - [TPM3_HUMAN]	35.48	2	7	11	41	45.7872	24.19	7	11	55.1376	34.68	9	14	34.5125	23.39	6	9	28.1115	19.35	4	7	248	29.0147	4.77979
Q8IZH2-2	Isoform 2 of 5'-3' exoribonuclease 1 OS=Homo sapiens GN=XRN1 - [XRN1_HUMAN]	16.82	2	19	19	41	35.0083	5.49	7	8	55.2177	8.91	10	13	55.407	10.8	11	13	34.9592	6.38	7	7	1694	192.721	7.29834
P08603	Complement factor H OS=Homo sapiens GN=CFH PE=1 SV=4 - [CFAH_HUMAN]	23.88	1	18	18	40	29.2005	6.74	5	7	47.7258	13.4	10	13	32.1125	12.51	8	8	46.1539	13.16	10	12	1231	139.005	6.60986
Q5VW36	Focadhesin OS=Homo sapiens GN=FOCAD PE=1 SV=1 - [FOCAD_HUMAN]	11.44	1	11	11	40	8.19417	1.89	2	2	59.9385	8.61	7	16	34.6339	7	6	9	47.424	9	9	13	1801	199.944	6.62451
Q96P11	Probable 28S rRNA (cytosine-C(5))-methyltransferase OS=Homo sapiens GN=NSUN5 PE=1 SV=2 - [NSUN5_HUMAN]	45.92	4	14	14	40	24.129	11.89	4	6	51.7921	31.7	9	14	33.3467	19.58	6	9	39.1732	32.63	9	11	429	46.6623	8.6167
P07237	Protein disulfide-isomerase OS=Homo sapiens GN=P4HB PE=1 SV=3 - [PDIA1_HUMAN]	22.83	1	7	7	40	46.7414	16.14	4	12	50.6963	13.19	3	12	35.7661	16.34	4	8	31.5169	17.52	5	8	508	57.0807	4.86865
Q9NQ29-2	Isoform 2 of Putative RNA-binding protein Luc7-like 1 OS=Homo sapiens GN=LUC7L - [LUC7L_HUMAN]	34.77	3	5	11	40	35.1929	16	4	8	42.755	20.92	7	11	42.2973	22.15	7	11	36.923	24.62	8	10	325	38.3818	10.0376
O43707	Alpha-actinin-4 OS=Homo sapiens GN=ACTN4 PE=1 SV=2 - [ACTN4_HUMAN]	20.2	1	9	13	39	26.5682	9.88	6	7	59.1246	15.7	10	15	29.1168	10.21	6	7	36.6217	14.16	9	10	911	104.788	5.43994
Q9NQS1	Cell death regulator Aven OS=Homo sapiens GN=AVEN PE=1 SV=1 - [AVEN_HUMAN]	52.76	1	11	11	39	46.3037	27.9	6	11	40.3856	46.69	8	10	38.4438	26.8	5	9	35.2124	30.66	7	9	362	38.4829	4.98291
Q5T8I3	Protein FAM102B OS=Homo sapiens GN=FAM102B PE=1 SV=2 - [F102B_HUMAN]	50	2	12	12	39	26.0313	25.28	5	6	74.1451	44.44	10	17	30.6344	24.72	5	7	38.4208	30.56	7	9	360	39.2835	7.02002
P07900	Heat shock protein HSP 90-alpha OS=Homo sapiens GN=HSP90AA1 PE=1 SV=5 - [HS90A_HUMAN]	22.81	2	5	13	39	37.5319	13.11	7	10	41.2076	14.34	8	11	33.9412	14.48	8	9	36.7626	14.48	8	9	732	84.6067	5.021
Q9Y446	Plakophilin-3 OS=Homo sapiens GN=PKP3 PE=1 SV=1 - [PKP3_HUMAN]	24.22	2	14	14	39	14.1851	4.77	3	4	36.4886	15.93	9	10	30.4134	14.68	8	8	67.327	19.45	11	17	797	87.029	9.31982
Q15042	Rab3 GTPase-activating protein catalytic subunit OS=Homo sapiens GN=RAB3GAP1 PE=1 SV=3 - [RB3GP_HUMAN]	21	3	14	14	39	87.5638	17.33	11	20		0			76.8289	16.51	11	19		0			981	110.454	5.5542
P23921	Ribonucleoside-diphosphate reductase large subunit OS=Homo sapiens GN=RRM1 PE=1 SV=1 - [RIR1_HUMAN]	29.17	1	13	13	39	14.4818	5.93	3	4	64.0999	23.74	10	16	32.0029	16.79	6	9	44.1103	19.19	8	10	792	90.0125	7.15186
Q6UXN9	WD repeat-containing protein 82 OS=Homo sapiens GN=WDR82 PE=1 SV=1 - [WDR82_HUMAN]	40.58	1	7	7	39	42.5229	25.88	5	11	38.4601	24.92	4	9	48.1135	29.39	6	11	31.1598	32.59	5	8	313	35.0565	7.69385
Q01804	OTU domain-containing protein 4 OS=Homo sapiens GN=OTUD4 PE=1 SV=4 - [OTUD4_HUMAN]	21.01	3	16	16	39	14.533	5.92	4	4	59.7383	14.54	10	14	39.7204	10.95	7	9	47.8734	14.99	11	12	1114	123.968	6.7124
Q14247-3	Isoform 3 of Src substrate cortactin OS=Homo sapiens GN=CTTN - [SRC8_HUMAN]	35.87	3	14	14	39	73.3347	29.24	11	17	27.5937	13.45	3	5	59.1717	30.02	10	13	21.4064	15.98	4	4	513	57.4315	5.32568
O95071-2	Isoform 2 of E3 ubiquitin-protein ligase UBR5 OS=Homo sapiens GN=UBR5 - [UBR5_HUMAN]	12.51	2	18	18	39	95.524	9.54	13	23		0			63.3125	8.36	13	16		0			2798	309.03	5.84619
P23396	40S ribosomal protein S3 OS=Homo sapiens GN=RPS3 PE=1 SV=2 - [RS3_HUMAN]	50.62	2	11	11	38	37.0283	34.57	6	10	32.9859	40.33	8	9	32.6012	46.09	8	10	32.6023	37.86	7	9	243	26.6714	9.65674
P05141	ADP/ATP translocase 2 OS=Homo sapiens GN=SLC25A5 PE=1 SV=7 - [ADT2_HUMAN]	17.45	1	6	7	38	15.5208	9.06	2	4	62.1312	9.73	4	16	21.7535	13.09	3	6	45.2895	13.42	5	12	298	32.8312	9.68604
P36578	60S ribosomal protein L4 OS=Homo sapiens GN=RPL4 PE=1 SV=5 - [RL4_HUMAN]	22.95	1	9	9	38	58.2335	16.39	5	14	32.6032	22.95	7	8	47.2872	22.95	7	12	15.2471	11.01	3	4	427	47.6674	11.063
P29401	Transketolase OS=Homo sapiens GN=TKT PE=1 SV=3 - [TKT_HUMAN]	20.55	2	7	7	38	26.0593	12.2	4	6	51.9229	20.55	6	13	44.5695	16.37	5	10	34.8864	17.82	6	9	623	67.8347	7.66455
Q9BZZ5-2	Isoform 2 of Apoptosis inhibitor 5 OS=Homo sapiens GN=API5 - [API5_HUMAN]	34.52	3	12	12	38	18.5379	10.71	3	4	46.7385	24.01	8	11	48.526	29.76	9	12	45.9561	22.62	7	11	504	56.7348	5.92236
P31946-2	Isoform Short of 14-3-3 protein beta/alpha OS=Homo sapiens GN=YWHAB - [1433B_HUMAN]	37.3	2	5	6	38	47.6026	27.05	4	10	35.4806	27.05	4	8	54.7085	37.3	6	12	32.2475	27.05	4	8	244	27.8327	4.83057
P08174-4	Isoform 4 of Complement decay-accelerating factor OS=Homo sapiens GN=CD55 - [DAF_HUMAN]	32.97	7	6	6	38	18.7312	15.38	3	5	59.229	20.33	3	14	36.895	20.33	3	8	49.6758	30.77	5	11	364	39.7337	7.60596
Q12986-2	Isoform 2 of Transcriptional repressor NF-X1 OS=Homo sapiens GN=NFX1 - [NFX1_HUMAN]	23.34	3	17	17	38	37.3183	11.43	8	9	28.4013	11.13	7	8	54.049	14.75	10	13	31.3898	9.47	6	8	1024	113.548	8.14795
P62316	Small nuclear ribonucleoprotein Sm D2 OS=Homo sapiens GN=SNRPD2 PE=1 SV=1 - [SMD2_HUMAN]	44.92	2	6	6	37	71.8885	36.44	5	17		0			67.1852	41.53	5	17	12.2258	24.58	2	3	118	13.5182	9.90576
P25705	ATP synthase subunit alpha, mitochondrial OS=Homo sapiens GN=ATP5A1 PE=1 SV=1 - [ATPA_HUMAN]	30.74	2	12	12	37	38.1734	19.53	7	10	39.7907	17.18	6	10	28.0016	14.29	5	7	37.3066	23.51	9	10	553	59.7136	9.12939
Q14692	Ribosome biogenesis protein BMS1 homolog OS=Homo sapiens GN=BMS1 PE=1 SV=1 - [BMS1_HUMAN]	16.46	1	13	13	37	84.1962	12.71	9	20		0			66.1925	14.27	11	17		0			1282	145.716	6.44287
Q9Y224	UPF0568 protein C14orf166 OS=Homo sapiens GN=C14orf166 PE=1 SV=1 - [CN166_HUMAN]	41.8	1	8	8	37	8.90152	12.7	2	2	33.7379	31.15	6	8	48.3461	41.8	8	13	54.8628	41.8	8	14	244	28.0507	6.65381
O60884	DnaJ homolog subfamily A member 2 OS=Homo sapiens GN=DNAJA2 PE=1 SV=1 - [DNJA2_HUMAN]	43.45	1	10	10	37	68.4125	29.61	7	18		0			62.1651	34.47	7	14	22.4115	17.48	3	5	412	45.7166	6.48096
Q9GZS3	WD repeat-containing protein 61 OS=Homo sapiens GN=WDR61 PE=1 SV=1 - [WDR61_HUMAN]	53.11	1	11	11	37	93.711	37.05	7	23		0			58.4608	43.61	9	14		0			305	33.5598	5.46533
O95251-4	Isoform 4 of Histone acetyltransferase KAT7 OS=Homo sapiens GN=KAT7 - [KAT7_HUMAN]	26.85	5	11	11	37	65.9887	14.11	5	15	15.4164	7.4	2	4	69.9749	22.38	8	18		0			581	66.9053	8.71924
P22314-2	Isoform 2 of Ubiquitin-like modifier-activating enzyme 1 OS=Homo sapiens GN=UBA1 - [UBA1_HUMAN]	20.63	2	12	12	37	21.2164	9.43	5	5	30.7216	9.82	5	7	48.5624	10.71	6	12	54.7623	16.5	10	13	1018	113.728	5.60498
P30050	60S ribosomal protein L12 OS=Homo sapiens GN=RPL12 PE=1 SV=1 - [RL12_HUMAN]	49.09	2	6	6	36	57.6745	49.09	6	14	26.9585	39.39	4	7	41.1976	39.39	4	10	21.357	49.09	5	5	165	17.8075	9.42236
P62081	40S ribosomal protein S7 OS=Homo sapiens GN=RPS7 PE=1 SV=1 - [RS7_HUMAN]	42.27	1	5	5	36	56.0571	42.27	4	14	42.7557	41.75	4	11	13.2239	21.13	2	4	25.4975	21.13	2	7	194	22.1133	10.0962
Q07021	Complement component 1 Q subcomponent-binding protein, mitochondrial OS=Homo sapiens GN=C1QBP PE=1 SV=1 - [C1QBP_HUMAN]	31.56	1	6	6	36	51.5859	21.63	4	11	33.1856	16.67	2	7	49.385	30.5	5	10	35.9877	30.5	5	8	282	31.3426	4.84326
P56537	Eukaryotic translation initiation factor 6 OS=Homo sapiens GN=EIF6 PE=1 SV=1 - [IF6_HUMAN]	48.16	2	6	6	36	65.1735	48.16	6	17	16.2527	21.22	3	4	44.7588	28.57	4	11	15.1861	22.86	3	4	245	26.5822	4.67822
Q86U44	N6-adenosine-methyltransferase 70 kDa subunit OS=Homo sapiens GN=METTL3 PE=1 SV=2 - [MTA70_HUMAN]	32.76	1	13	13	36	43.7705	22.93	8	11	38.1327	16.9	5	9	43.9214	25.52	9	11	20.0693	13.79	4	5	580	64.4335	6.41748
O43290	U4/U6.U5 tri-snRNP-associated protein 1 OS=Homo sapiens GN=SART1 PE=1 SV=1 - [SNUT1_HUMAN]	23.75	1	11	11	36	44.0417	13.13	6	9	42.349	14.12	6	9	53.6206	16.88	8	12	25.3699	8.75	4	6	800	90.2003	6.12549
Q8IVM0	Coiled-coil domain-containing protein 50 OS=Homo sapiens GN=CCDC50 PE=1 SV=1 - [CCD50_HUMAN]	36.27	2	7	7	35	37.1857	18.95	4	7	59.3787	29.08	5	13	34.8975	26.14	6	8	28.6957	23.86	4	7	306	35.8	6.65381
O00566	U3 small nucleolar ribonucleoprotein protein MPP10 OS=Homo sapiens GN=MPHOSPH10 PE=1 SV=2 - [MPP10_HUMAN]	25.26	1	12	12	35	88.0332	20.56	10	22		0			53.4706	16.45	6	13		0			681	78.8157	4.85596
P48634	Protein PRRC2A OS=Homo sapiens GN=PRRC2A PE=1 SV=3 - [PRC2A_HUMAN]	13.17	2	17	17	35	69.9016	9.74	12	19		0			63.1361	8.11	10	16		0			2157	228.724	9.45166
P67936	Tropomyosin alpha-4 chain OS=Homo sapiens GN=TPM4 PE=1 SV=3 - [TPM4_HUMAN]	35.89	1	4	9	35	41.584	25.81	6	10	39.6923	31.85	6	11	27.4468	21.37	4	6	31.1638	25.4	5	8	248	28.5045	4.69092
P50750	Cyclin-dependent kinase 9 OS=Homo sapiens GN=CDK9 PE=1 SV=3 - [CDK9_HUMAN]	31.72	2	8	8	34	29.8034	30.91	6	7	46.0638	25.81	7	12	32.4285	29.84	6	8	28.5059	27.42	6	7	372	42.7502	8.79248
P17169	Glutamine--fructose-6-phosphate aminotransferase [isomerizing] OS=Escherichia coli (strain K12) GN=glmS PE=1 SV=4 - [GLMS_ECOLI]	26.44	3	10	10	34	7.85137	5.42	2	2	18.5781	8.37	3	4	69.0215	26.44	10	16	49.8961	21.02	7	12	609	66.8526	5.87158
Q8WWI1-3	Isoform 3 of LIM domain only protein 7 OS=Homo sapiens GN=LMO7 - [LMO7_HUMAN]	17.72	5	16	16	34	14.3728	4.97	4	4	52.0724	13.57	12	13	25.7828	6.97	6	6	48.2113	11.42	10	11	1349	153.575	7.75244
P04075	Fructose-bisphosphate aldolase A OS=Homo sapiens GN=ALDOA PE=1 SV=2 - [ALDOA_HUMAN]	45.05	2	10	10	33	36.4639	34.34	6	9	38.2777	39.01	8	10	28.4978	32.14	6	7	27.1167	34.89	6	7	364	39.3953	8.08936
O43148	mRNA cap guanine-N7 methyltransferase OS=Homo sapiens GN=RNMT PE=1 SV=1 - [MCES_HUMAN]	26.47	2	9	9	33	17.7413	16.81	5	5	53.6849	26.47	8	12	20.9078	17.65	5	5	44.3438	17.65	6	11	476	54.8093	6.60986
P05387	60S acidic ribosomal protein P2 OS=Homo sapiens GN=RPLP2 PE=1 SV=1 - [RLA2_HUMAN]	85.22	1	6	7	33	47.9164	84.35	5	12	32.4904	68.7	5	8	40.7951	85.22	7	11	7.99171	40	2	2	115	11.6578	4.53857
Q9UGP8	Translocation protein SEC63 homolog OS=Homo sapiens GN=SEC63 PE=1 SV=2 - [SEC63_HUMAN]	21.05	1	13	13	33	82.3085	19.08	11	20		0			56.7303	13.29	7	13		0			760	87.9416	5.31299
Q00610-2	Isoform 2 of Clathrin heavy chain 1 OS=Homo sapiens GN=CLTC - [CLH1_HUMAN]	17.14	2	19	19	33	17.0367	3.72	4	5	46.0162	9.15	10	11	12.0567	2.44	3	3	55.8441	11.29	11	14	1639	187.771	5.69385
Q96B23-2	Isoform 2 of Uncharacterized protein C18orf25 OS=Homo sapiens GN=C18orf25 - [CR025_HUMAN]	27.78	1	7	7	33	63.0212	24.56	6	17					58.3769	24.56	6	16					342	36.9549	5.12256
Q969R2-3	Isoform 3 of Oxysterol-binding protein 2 OS=Homo sapiens GN=OSBP2 - [OSBP2_HUMAN]	17.2	3	8	10	33	42.4254	10.93	6	11		0			85.4064	13.73	8	22		0			750	84.6909	6.84424
O43809	Cleavage and polyadenylation specificity factor subunit 5 OS=Homo sapiens GN=NUDT21 PE=1 SV=1 - [CPSF5_HUMAN]	26.43	1	6	6	32	25.0208	9.25	2	7	18.8296	22.03	4	5	40.1899	23.79	4	11	28.9197	11.01	3	9	227	26.2107	8.82178
Q6UN15	Pre-mRNA 3'-end-processing factor FIP1 OS=Homo sapiens GN=FIP1L1 PE=1 SV=1 - [FIP1_HUMAN]	29.46	4	11	11	32	34.2024	18.01	7	9	23.6755	13.64	6	6	26.5219	19.02	6	7	35.9771	21.55	8	10	594	66.4865	5.59229
Q8IWS0	PHD finger protein 6 OS=Homo sapiens GN=PHF6 PE=1 SV=1 - [PHF6_HUMAN]	47.95	3	11	11	32	15.5852	15.89	3	4	26.5778	21.1	5	7	42.0871	39.45	8	10	44.4114	39.45	8	11	365	41.264	8.67529
O43395	U4/U6 small nuclear ribonucleoprotein Prp3 OS=Homo sapiens GN=PRPF3 PE=1 SV=2 - [PRPF3_HUMAN]	28.84	1	14	14	32	53.6957	20.06	8	14		0			75.5884	28.7	13	18		0			683	77.4809	9.49561
P05388	60S acidic ribosomal protein P0 OS=Homo sapiens GN=RPLP0 PE=1 SV=1 - [RLA0_HUMAN]	49.84	3	10	10	32	34.4854	31.55	6	10	15.1722	13.88	3	4	40.599	46.69	9	12	21.0641	27.13	6	6	317	34.2518	5.97314
Q15428	Splicing factor 3A subunit 2 OS=Homo sapiens GN=SF3A2 PE=1 SV=2 - [SF3A2_HUMAN]	24.35	1	8	8	32	84.574	24.14	7	18		0			66.0006	16.81	6	14		0			464	49.2243	9.64209
Q99614	Tetratricopeptide repeat protein 1 OS=Homo sapiens GN=TTC1 PE=1 SV=1 - [TTC1_HUMAN]	53.77	1	12	12	32	66.6728	50.34	10	14		0			71.2426	41.78	9	18		0			292	33.5052	4.84326
P62258-2	Isoform SV of 14-3-3 protein epsilon OS=Homo sapiens GN=YWHAE - [1433E_HUMAN]	30.47	2	4	5	32	41.8844	25.75	4	10	32.7176	17.6	3	8	29.0519	30.47	5	7	27.6716	25.75	4	7	233	26.4872	4.86865
P63104	14-3-3 protein zeta/delta OS=Homo sapiens GN=YWHAZ PE=1 SV=1 - [1433Z_HUMAN]	29.8	2	4	5	31	33.7635	22.45	4	9	33.7976	29.8	5	8	29.3109	19.18	3	7	28.17	24.9	4	7	245	27.7277	4.79248
P62241	40S ribosomal protein S8 OS=Homo sapiens GN=RPS8 PE=1 SV=2 - [RS8_HUMAN]	33.17	1	5	5	31	59.1543	26.44	4	13	40.2222	27.4	4	9	26.6656	26.92	4	6	12.8461	14.42	2	3	208	24.1902	10.3159
Q9Y2T2	AP-3 complex subunit mu-1 OS=Homo sapiens GN=AP3M1 PE=1 SV=1 - [AP3M1_HUMAN]	33.49	1	8	8	31	105.581	33.49	8	24		0			32.284	16.75	4	7		0			418	46.9093	6.93213
Q12774	Rho guanine nucleotide exchange factor 5 OS=Homo sapiens GN=ARHGEF5 PE=1 SV=3 - [ARHG5_HUMAN]	18.6	1	15	15	31	36.0058	7.76	6	9		0			92.7966	16.47	14	22		0			1597	176.69	5.52881
P80723	Brain acid soluble protein 1 OS=Homo sapiens GN=BASP1 PE=1 SV=2 - [BASP1_HUMAN]	66.52	1	10	10	31	36.8431	47.58	7	10	43.3982	54.63	8	10	32.7937	45.37	6	8	14.9279	22.47	3	3	227	22.68	4.62744
Q7L1Q6	Basic leucine zipper and W2 domain-containing protein 1 OS=Homo sapiens GN=BZW1 PE=1 SV=1 - [BZW1_HUMAN]	24.58	4	7	7	31	37.6252	12.41	3	8	41.6316	19.81	5	10	28.0048	16.71	5	7	23.1984	8.83	3	6	419	48.0127	5.92236
Q12905	Interleukin enhancer-binding factor 2 OS=Homo sapiens GN=ILF2 PE=1 SV=2 - [ILF2_HUMAN]	27.18	1	6	6	31	11.0891	19.23	3	3	46	19.49	3	9	36.8287	26.92	5	9	38.0383	21.79	4	10	390	43.0352	5.26221
P02545	Prelamin-A/C OS=Homo sapiens GN=LMNA PE=1 SV=1 - [LMNA_HUMAN]	33.13	6	17	17	31	16.1604	8.73	4	4	23.9578	11.6	6	6	47.3509	25.15	12	12	37.4804	17.77	9	9	664	74.0947	7.02002
P39023	60S ribosomal protein L3 OS=Homo sapiens GN=RPL3 PE=1 SV=2 - [RL3_HUMAN]	22.83	1	8	8	31	57.3369	18.86	7	14	17.7701	13.4	3	4	30.7496	20.35	5	8	18.8738	16.38	4	5	403	46.0798	10.1841
O00193	Small acidic protein OS=Homo sapiens GN=SMAP PE=1 SV=1 - [SMAP_HUMAN]	22.95	1	5	5	31	85.6018	22.95	5	16	22.0343	22.95	3	4	44.626	22.4	4	9	8.60455	9.29	2	2	183	20.3202	4.71631
Q12768	WASH complex subunit strumpellin OS=Homo sapiens GN=KIAA0196 PE=1 SV=1 - [STRUM_HUMAN]	25.54	1	20	20	31	48.779	12.77	11	13		0			71.2528	20.45	15	18		0			1159	134.201	6.97607
Q12797-10	Isoform 10 of Aspartyl/asparaginyl beta-hydroxylase OS=Homo sapiens GN=ASPH - [ASPH_HUMAN]	21.4	2	11	11	31	60.8405	14.95	9	15		0			52.4239	19.07	8	12	15.605	7	3	4	729	83.2162	4.91943
Q8NC51-4	Isoform 4 of Plasminogen activator inhibitor 1 RNA-binding protein OS=Homo sapiens GN=SERBP1 - [PAIRB_HUMAN]	29.97	2	1	7	31		0			61.3981	22.22	5	13		0			36.3718	16.54	3	8	387	42.4013	8.44092
P26368-2	Isoform 2 of Splicing factor U2AF 65 kDa subunit OS=Homo sapiens GN=U2AF2 - [U2AF2_HUMAN]	23.78	2	6	6	31	36.2573	23.35	5	8	29.9106	16.35	4	7	23.7711	23.35	5	6	40.7577	23.78	6	10	471	53.087	9.08545
Q9Y295	Developmentally-regulated GTP-binding protein 1 OS=Homo sapiens GN=DRG1 PE=1 SV=1 - [DRG1_HUMAN]	31.34	1	10	10	30	41.0596	27.25	9	11	27.6355	11.99	3	7	24.4318	20.98	5	6	21.7841	20.71	5	6	367	40.5168	8.89502
O00425	Insulin-like growth factor 2 mRNA-binding protein 3 OS=Homo sapiens GN=IGF2BP3 PE=1 SV=2 - [IF2B3_HUMAN]	28.67	1	11	11	30	45.2482	21.07	8	11	26.086	11.57	4	7	47.0514	16.75	6	12		0			579	63.6656	8.86572
Q6IN85	Serine/threonine-protein phosphatase 4 regulatory subunit 3A OS=Homo sapiens GN=SMEK1 PE=1 SV=1 - [P4R3A_HUMAN]	21.25	3	11	11	30	79.1672	16.33	8	18		0			44.8309	14.77	6	12		0			833	95.308	4.94482
Q8IY81	pre-rRNA processing protein FTSJ3 OS=Homo sapiens GN=FTSJ3 PE=1 SV=2 - [SPB1_HUMAN]	29.4	1	14	14	30	68.6683	25.74	11	16		0			63.3574	21.72	10	14		0			847	96.4992	8.39697
P13010	X-ray repair cross-complementing protein 5 OS=Homo sapiens GN=XRCC5 PE=1 SV=3 - [XRCC5_HUMAN]	25	1	11	11	30	43.611	17.62	7	11	20.8063	11.48	4	5	26.9297	17.9	6	7	28.4172	15.98	6	7	732	82.6523	5.80811
Q9Y4X5	E3 ubiquitin-protein ligase ARIH1 OS=Homo sapiens GN=ARIH1 PE=1 SV=2 - [ARI1_HUMAN]	38.78	1	13	13	29	88.5485	37.16	12	20		0			37.4543	23.88	8	9		0			557	64.0758	5.08447
P13804	Electron transfer flavoprotein subunit alpha, mitochondrial OS=Homo sapiens GN=ETFA PE=1 SV=1 - [ETFA_HUMAN]	38.14	2	8	8	29	18.9235	15.92	3	4	22.6795	18.32	4	6	30.7198	34.23	7	8	43.6368	29.13	6	11	333	35.0576	8.38232
O94992	Protein HEXIM1 OS=Homo sapiens GN=HEXIM1 PE=1 SV=1 - [HEXI1_HUMAN]	35.93	1	7	7	29	44.4962	29.53	4	10	34.1298	19.22	4	8	34.3822	24.51	5	8	13.9191	18.66	3	3	359	40.5985	4.89404
Q9UHB6	LIM domain and actin-binding protein 1 OS=Homo sapiens GN=LIMA1 PE=1 SV=1 - [LIMA1_HUMAN]	22.66	5	11	11	29	15.5504	9.22	4	4	54.8141	20.95	9	13	16.6377	6.06	3	4	31.2868	13.83	6	8	759	85.1734	6.84424
Q9BXB4	Oxysterol-binding protein-related protein 11 OS=Homo sapiens GN=OSBPL11 PE=1 SV=2 - [OSB11_HUMAN]	35.48	1	15	15	29	60.1556	24.23	10	15		0			56.0935	29.32	12	14		0			747	83.5906	7.06396
Q9H4L5	Oxysterol-binding protein-related protein 3 OS=Homo sapiens GN=OSBPL3 PE=1 SV=1 - [OSBL3_HUMAN]	23	3	12	13	29	62.3049	18.94	10	14		0			62.0845	16.91	10	15		0			887	101.16	6.87354
Q9UHR5	SAP30-binding protein OS=Homo sapiens GN=SAP30BP PE=1 SV=1 - [S30BP_HUMAN]	30.19	2	7	7	29	25.5796	13.96	3	6	30.303	21.43	5	8	39.4983	24.03	5	10	22.4636	20.13	4	5	308	33.8497	4.84326
Q9UQ88-4	Isoform SV3 of Cyclin-dependent kinase 11A OS=Homo sapiens GN=CDK11A - [CD11A_HUMAN]	16.75	16	12	12	29	45.3094	13.25	9	12	24.3999	9.35	7	7	19.821	5.45	4	6	13.6989	6.75	3	4	770	89.9898	5.33838
Q8NC51-2	Isoform 2 of Plasminogen activator inhibitor 1 RNA-binding protein OS=Homo sapiens GN=SERBP1 - [PAIRB_HUMAN]	29.6	2	1	7	29	34.1742	29.6	7	8		0			22.013	20.65	4	5		0			402	44.2302	8.66064
P55060-3	Isoform 3 of Exportin-2 OS=Homo sapiens GN=CSE1L - [XPO2_HUMAN]	13.97	2	9	9	29	24.6474	5.08	3	5	43.8232	8.36	5	10	25.4392	6.14	4	6	32.9719	10.69	7	8	945	107.709	5.8208
P52907	F-actin-capping protein subunit alpha-1 OS=Homo sapiens GN=CAPZA1 PE=1 SV=3 - [CAZA1_HUMAN]	53.85	1	7	9	28	53.3456	50.35	8	12	19.4027	21.33	4	5	34.8407	44.41	7	8	14.9952	14.69	2	3	286	32.9023	5.69385
Q9ULV4	Coronin-1C OS=Homo sapiens GN=CORO1C PE=1 SV=1 - [COR1C_HUMAN]	28.27	3	10	10	28	26.227	16.24	5	7	47.2095	26.37	8	12	15.707	13.92	4	4	19.2669	17.93	4	5	474	53.2151	7.07861
P00367	Glutamate dehydrogenase 1, mitochondrial OS=Homo sapiens GN=GLUD1 PE=1 SV=2 - [DHE3_HUMAN]	29.57	3	12	12	28	35.303	17.2	6	9	18.1972	12.19	4	5	27.6831	18.1	7	7	26.2801	17.38	6	7	558	61.3592	7.79639
Q8NEZ5	F-box only protein 22 OS=Homo sapiens GN=FBXO22 PE=1 SV=1 - [FBX22_HUMAN]	37.22	1	9	9	28	16.044	13.9	4	4	23.4757	13.9	4	6	32.0065	22.08	6	8	37.0494	27.3	6	10	403	44.4798	7.03467
P08865	40S ribosomal protein SA OS=Homo sapiens GN=RPSA PE=1 SV=4 - [RSSA_HUMAN]	35.93	1	6	6	28	34.619	30.85	5	9	49.1491	17.29	3	12	16.4366	17.97	3	4	10.0618	13.22	3	3	295	32.8334	4.86865
Q13501	Sequestosome-1 OS=Homo sapiens GN=SQSTM1 PE=1 SV=1 - [SQSTM_HUMAN]	37.73	2	7	7	28	47.3502	37.73	7	11	18.0458	21.14	4	4	42.3023	22.95	5	9	21.4811	9.32	2	4	440	47.6569	5.22412
Q99933-4	Isoform 4 of BAG family molecular chaperone regulator 1 OS=Homo sapiens GN=BAG1 - [BAG1_HUMAN]	53.04	3	9	9	28	15.2383	22.61	4	4	47.3345	42.61	7	12	37.7674	38.7	5	9	12.9366	22.17	3	3	230	25.9725	5.23682
P00558-2	Isoform 2 of Phosphoglycerate kinase 1 OS=Homo sapiens GN=PGK1 - [PGK1_HUMAN]	43.96	2	10	10	28	32.2447	20.82	5	8	33.0582	25.45	6	9	18.5027	13.37	3	4	32.4992	27.51	6	7	389	41.4024	7.32764
Q86VM9-2	Isoform 2 of Zinc finger CCCH domain-containing protein 18 OS=Homo sapiens GN=ZC3H18 - [ZCH18_HUMAN]	21.27	2	10	10	28	59.3276	17.97	9	16		0			49.8411	14.8	7	12		0			757	84.0491	5.61768
P27348	14-3-3 protein theta OS=Homo sapiens GN=YWHAQ PE=1 SV=1 - [1433T_HUMAN]	27.35	1	4	5	27	26.9405	22.45	4	7	34.0123	22.45	4	8	23.4037	17.55	3	6	23.4557	22.45	4	6	245	27.7468	4.77979
Q9UEE9	Craniofacial development protein 1 OS=Homo sapiens GN=CFDP1 PE=1 SV=1 - [CFDP1_HUMAN]	31.44	1	9	9	27	56.4803	31.1	8	14		0			49.4315	28.09	7	13		0			299	33.5726	4.80518
P04264	Keratin, type II cytoskeletal 1 OS=Homo sapiens GN=KRT1 PE=1 SV=6 - [K2C1_HUMAN]	15.06	1	6	9	27		0			14.4839	6.52	4	4	34.7794	8.39	5	10	40.4544	10.09	5	11	644	65.999	8.11865
B0I1T2	Unconventional myosin-Ig OS=Homo sapiens GN=MYO1G PE=1 SV=2 - [MYO1G_HUMAN]	16.01	3	10	10	27	6.76814	3.05	2	2	62.0352	12.18	7	13	20.443	8.35	5	5	34.3753	9.23	6	7	1018	116.369	8.73389
Q9NVX2	Notchless protein homolog 1 OS=Homo sapiens GN=NLE1 PE=1 SV=4 - [NLE1_HUMAN]	35.67	1	10	10	27		0			47.407	20	6	11	30.7868	20.62	5	7	33.8601	26.6	7	9	485	53.2871	7.34229
P26599	Polypyrimidine tract-binding protein 1 OS=Homo sapiens GN=PTBP1 PE=1 SV=1 - [PTBP1_HUMAN]	20.72	3	5	5	27	28.9267	12.43	3	7	31.6856	16.2	4	8	27.138	16.2	4	7	18.0432	20.72	5	5	531	57.1856	9.17334
O14975	Very long-chain acyl-CoA synthetase OS=Homo sapiens GN=SLC27A2 PE=1 SV=2 - [S27A2_HUMAN]	28.39	2	12	12	27	7.8708	4.52	2	2	41.5571	20.32	9	11	22.5397	13.23	4	6	28.0963	20.16	7	8	620	70.2673	8.51416
P16989-2	Isoform 2 of Y-box-binding protein 3 OS=Homo sapiens GN=YBX3 - [YBOX3_HUMAN]	30.69	3	4	6	27	23.7716	16.83	3	6	35.2323	18.15	3	8	33.9795	28.05	5	8	20.8704	14.52	3	5	303	31.928	9.65674
P62873	Guanine nucleotide-binding protein G(I)/G(S)/G(T) subunit beta-1 OS=Homo sapiens GN=GNB1 PE=1 SV=3 - [GBB1_HUMAN]	46.76	1	6	7	26	16.769	19.41	3	3	28.3117	33.82	5	6	26.9543	24.71	4	6	51.9636	46.76	7	11	340	37.353	5.99854
P63208	S-phase kinase-associated protein 1 OS=Homo sapiens GN=SKP1 PE=1 SV=2 - [SKP1_HUMAN]	58.9	1	8	8	26	14.8419	33.74	3	4	46.0593	47.24	6	12	11.754	7.98	2	3	26.3009	44.79	5	7	163	18.6462	4.53857
Q9UHB7	AF4/FMR2 family member 4 OS=Homo sapiens GN=AFF4 PE=1 SV=1 - [AFF4_HUMAN]	13.84	3	11	11	26	51.3749	11.26	9	12	10.9134	2.06	2	2	46.7161	12.64	9	12		0			1163	127.382	9.30518
O00203	AP-3 complex subunit beta-1 OS=Homo sapiens GN=AP3B1 PE=1 SV=3 - [AP3B1_HUMAN]	15.17	2	11	11	26	66.1432	12.52	9	17		0			34.5296	11.52	8	9		0			1094	121.245	6.03662
Q9H1A4	Anaphase-promoting complex subunit 1 OS=Homo sapiens GN=ANAPC1 PE=1 SV=1 - [APC1_HUMAN]	13.32	1	14	14	26	69.0295	11.37	11	18		0			26.7622	6.02	7	8		0			1944	216.361	6.30322
P53621	Coatomer subunit alpha OS=Homo sapiens GN=COPA PE=1 SV=2 - [COPA_HUMAN]	19.44	2	14	14	26	63.1794	16.83	12	16	11.5714	4.25	3	3	26.5723	7.84	6	7		0			1224	138.258	7.66455
Q9UNS2	COP9 signalosome complex subunit 3 OS=Homo sapiens GN=COPS3 PE=1 SV=3 - [CSN3_HUMAN]	30.26	1	8	8	26	60.6046	30.26	8	14		0			52.7025	30.26	8	12		0			423	47.842	6.65381
P26196	Probable ATP-dependent RNA helicase DDX6 OS=Homo sapiens GN=DDX6 PE=1 SV=2 - [DDX6_HUMAN]	35.61	1	10	10	26	10.6253	6	2	3	28.1307	19.25	5	6	28.6195	21.53	6	7	43.7746	30.64	9	10	483	54.3823	8.66064
Q14653	Interferon regulatory factor 3 OS=Homo sapiens GN=IRF3 PE=1 SV=1 - [IRF3_HUMAN]	32.55	1	8	8	26	24.8236	22.95	5	6	42.6448	25.29	5	10	19.5303	25.53	5	5	17.3226	19.44	4	5	427	47.1896	5.33838
Q96EK9	Protein KTI12 homolog OS=Homo sapiens GN=KTI12 PE=1 SV=1 - [KTI12_HUMAN]	49.44	1	9	9	26	28.75	24.58	5	7	38.2029	39.55	6	8	15.1366	24.86	4	4	27.8623	29.94	6	7	354	38.5919	6.94678
O15381	Nuclear valosin-containing protein-like OS=Homo sapiens GN=NVL PE=1 SV=1 - [NVL_HUMAN]	28.04	1	16	16	26	70.0278	24.18	13	17		0			36.3881	15.65	8	9		0			856	94.991	6.48096
Q5SWA1	Protein phosphatase 1 regulatory subunit 15B OS=Homo sapiens GN=PPP1R15B PE=1 SV=1 - [PR15B_HUMAN]	30.01	1	11	11	26	70.043	26.51	9	16		0			42.0371	19.64	7	10		0			713	79.1023	4.69092
P35268	60S ribosomal protein L22 OS=Homo sapiens GN=RPL22 PE=1 SV=2 - [RL22_HUMAN]	53.13	1	6	6	26	38.7635	53.13	5	9	23.2866	31.25	4	6	24.0282	32.03	2	5	24.5964	30.47	3	6	128	14.7778	9.18799
Q9UPS6-2	Isoform 2 of Histone-lysine N-methyltransferase SETD1B OS=Homo sapiens GN=SETD1B - [SET1B_HUMAN]	10.35	2	11	11	26	48.3299	7.44	8	12		0			54.1052	9.57	10	14		0			1923	208.601	4.95752
Q99832	T-complex protein 1 subunit eta OS=Homo sapiens GN=CCT7 PE=1 SV=2 - [TCPH_HUMAN]	20.63	1	6	6	26		0			30.6167	13.08	3	7	27.9397	17.68	5	7	50.048	20.63	6	12	543	59.3289	7.6499
P02786	Transferrin receptor protein 1 OS=Homo sapiens GN=TFRC PE=1 SV=2 - [TFR1_HUMAN]	22.11	1	12	12	26	19.1888	7.24	4	5	24.8625	8.95	5	6	21.0509	6.97	4	5	37.224	13.29	7	10	760	84.8179	6.60986
Q6BDS2	UHRF1-binding protein 1 OS=Homo sapiens GN=UHRF1BP1 PE=1 SV=1 - [URFB1_HUMAN]	16.46	1	13	13	26	39.4913	7.92	7	10	12.4368	2.85	3	3	55.748	12.78	10	13		0			1440	159.385	6.13818
Q9UKJ3-2	Isoform 2 of G patch domain-containing protein 8 OS=Homo sapiens GN=GPATCH8 - [GPTC8_HUMAN]	12.57	2	12	12	26	46.4722	9.76	9	12		0			58.5055	11.59	10	14		0			1424	155.1	8.82178
P28482-2	Isoform 2 of Mitogen-activated protein kinase 1 OS=Homo sapiens GN=MAPK1 - [MK01_HUMAN]	35.44	2	6	6	26	22.5419	27.85	4	6	34.7179	35.44	6	8	25.75	26.58	4	6	27.4454	24.37	4	6	316	36.4086	6.52197
Q5T8P6-2	Isoform 2 of RNA-binding protein 26 OS=Homo sapiens GN=RBM26 - [RBM26_HUMAN]	12.82	2	7	9	26	38.1298	10.38	7	9	26.0926	10.17	6	7	21.8491	9.16	5	6	18.3423	7.73	4	4	983	110.956	9.0708
Q9BVS4-2	Isoform 2 of Serine/threonine-protein kinase RIO2 OS=Homo sapiens GN=RIOK2 - [RIOK2_HUMAN]	28.9	2	10	10	26	43.5024	26.37	9	11	19.2861	13.71	4	4	34.6288	18.35	6	8	12.688	10.13	3	3	474	54.4737	5.41455
Q13428-2	Isoform 2 of Treacle protein OS=Homo sapiens GN=TCOF1 - [TCOF_HUMAN]	15.1	5	14	14	26	56.6684	9.43	9	13		0			52.5388	13.75	12	13		0			1411	144.228	9.0415
Q8IZL8	Proline-, glutamic acid- and leucine-rich protein 1 OS=Homo sapiens GN=PELP1 PE=1 SV=2 - [PELP1_HUMAN]	19.65	1	13	13	25	48.818	12.04	8	12		0			48.4868	15.04	9	13		0			1130	119.624	4.33545
Q06830	Peroxiredoxin-1 OS=Homo sapiens GN=PRDX1 PE=1 SV=1 - [PRDX1_HUMAN]	53.77	1	9	10	25	9.523	21.61	3	3	26.873	35.68	6	8	12.9185	31.16	3	4	39.6472	37.69	5	10	199	22.0963	8.1333
P15880	40S ribosomal protein S2 OS=Homo sapiens GN=RPS2 PE=1 SV=2 - [RS2_HUMAN]	31.74	1	7	7	25	18.5045	14.68	3	5	28.0168	19.45	4	7	23.4851	16.38	4	7	18.4571	16.38	4	6	293	31.3046	10.2427
Q7L3T8	Probable proline--tRNA ligase, mitochondrial OS=Homo sapiens GN=PARS2 PE=1 SV=1 - [SYPM_HUMAN]	32.42	1	7	7	25	6.33603	10.32	2	2	29.9341	18.53	4	6	36.701	22.11	5	9	37.3655	22.11	5	8	475	53.2281	8.104
P11388	DNA topoisomerase 2-alpha OS=Homo sapiens GN=TOP2A PE=1 SV=3 - [TOP2A_HUMAN]	15.28	4	11	13	25	74.6174	13.65	12	19		0			26.069	5.09	4	6		0			1531	174.276	8.71924
O75643	U5 small nuclear ribonucleoprotein 200 kDa helicase OS=Homo sapiens GN=SNRNP200 PE=1 SV=2 - [U520_HUMAN]	9.13	1	14	14	25	53.1718	6.04	9	14		0			41.1125	5.34	8	11		0			2136	244.353	6.06201
Q9NSV4-7	Isoform 7 of Protein diaphanous homolog 3 OS=Homo sapiens GN=DIAPH3 - [DIAP3_HUMAN]	16.1	5	11	11	25		0			41.5973	8.81	5	9	26.6061	6.38	5	7	33.0351	10.16	7	9	1112	127.774	6.93213
Q709C8-3	Isoform 3 of Vacuolar protein sorting-associated protein 13C OS=Homo sapiens GN=VPS13C - [VP13C_HUMAN]	7.6	2	16	16	25	33.007	2.99	6	8		0			67.7239	6.06	13	17		0			3710	417.013	6.59521
P63244	Guanine nucleotide-binding protein subunit beta-2-like 1 OS=Homo sapiens GN=GNB2L1 PE=1 SV=3 - [GBLP_HUMAN]	47.32	1	8	8	24	19.3026	27.44	4	5	37.0597	34.7	6	9	18.4745	21.77	3	4	24.1681	22.71	3	6	317	35.0546	7.69385
P62750	60S ribosomal protein L23a OS=Homo sapiens GN=RPL23A PE=1 SV=1 - [RL23A_HUMAN]	35.9	1	9	9	24	23.0871	34.62	6	7	19.4785	29.49	5	6	21.9721	33.97	5	7	12.3559	14.1	2	4	156	17.6841	10.4478
Q09666	Neuroblast differentiation-associated protein AHNAK OS=Homo sapiens GN=AHNAK PE=1 SV=2 - [AHNK_HUMAN]	8.79	1	19	19	24		0			38.7417	4.43	9	10	16.2617	1.14	4	4	37.5673	4.62	10	10	5890	628.699	6.15088
Q9HCK8	Chromodomain-helicase-DNA-binding protein 8 OS=Homo sapiens GN=CHD8 PE=1 SV=5 - [CHD8_HUMAN]	11.35	1	16	16	24	43.6431	6.94	10	11		0			49.3791	6.97	10	13		0			2581	290.338	6.46826
Q14241	Transcription elongation factor B polypeptide 3 OS=Homo sapiens GN=TCEB3 PE=1 SV=2 - [ELOA1_HUMAN]	17.54	1	7	7	24	34.351	13.03	5	9	11.7424	5.76	3	3	32.0897	11.03	5	8	14.1642	10.9	4	4	798	89.8533	9.56885
P58107	Epiplakin OS=Homo sapiens GN=EPPK1 PE=1 SV=2 - [EPIPL_HUMAN]	14.81	1	9	11	24		0			38.8811	7.84	5	8	30.2094	10.65	5	7	34.976	12.4	8	9	5090	555.279	5.60498
P15328	Folate receptor alpha OS=Homo sapiens GN=FOLR1 PE=1 SV=3 - [FOLR1_HUMAN]	33.46	1	6	6	24	9.8339	12.84	2	2	36.868	33.46	6	9	14.7926	21.4	4	4	34.5526	21.4	4	9	257	29.7992	7.97217
Q9H0G5	Nuclear speckle splicing regulatory protein 1 OS=Homo sapiens GN=NSRP1 PE=1 SV=1 - [NSRP1_HUMAN]	19.53	1	9	9	24	26.9981	13.26	5	7	34.9374	15.23	6	9	11.7379	6.99	3	3	21.3366	7.89	3	5	558	66.3501	8.83643
P49790	Nuclear pore complex protein Nup153 OS=Homo sapiens GN=NUP153 PE=1 SV=2 - [NU153_HUMAN]	15.19	3	11	11	24	12.9627	2.98	3	4	18.7235	5.22	4	5	33.0273	8.81	6	8	23.3585	8.2	5	7	1475	153.843	8.73389
Q8N3E9	1-phosphatidylinositol 4,5-bisphosphate phosphodiesterase delta-3 OS=Homo sapiens GN=PLCD3 PE=1 SV=3 - [PLCD3_HUMAN]	23.45	1	9	9	24	10.028	6.21	3	3	50.9765	19.77	7	13	20.2259	8.75	3	5	11.5796	7.6	3	3	789	89.2022	6.97607
Q8WWY3	U4/U6 small nuclear ribonucleoprotein Prp31 OS=Homo sapiens GN=PRPF31 PE=1 SV=2 - [PRP31_HUMAN]	19.44	1	6	6	24	41.8824	19.44	6	11		0			54.8188	19.44	6	13		0			499	55.4214	5.78271
Q96PK6	RNA-binding protein 14 OS=Homo sapiens GN=RBM14 PE=1 SV=2 - [RBM14_HUMAN]	20.03	1	9	9	24	19.9405	10.46	4	4	36.3076	16.89	7	9	17.9929	11.51	3	4	26.644	14.05	6	7	669	69.4489	9.67139
Q9BWF3	RNA-binding protein 4 OS=Homo sapiens GN=RBM4 PE=1 SV=1 - [RBM4_HUMAN]	27.2	1	7	7	24		0			54.7188	24.45	6	14		0			26.1658	19.78	4	6	364	40.2887	7.07861
Q9H4L7	SWI/SNF-related matrix-associated actin-dependent regulator of chromatin subfamily A containing DEAD/H box 1 OS=Homo sapiens GN=SMARCAD1 PE=1 SV=2 - [SMRCD_HUMAN]	22.81	2	12	12	24	57.1483	15.11	8	14		0			42.4086	17.25	9	10		0			1026	117.328	5.5542
P37802	Transgelin-2 OS=Homo sapiens GN=TAGLN2 PE=1 SV=3 - [TAGL2_HUMAN]	51.26	2	8	8	24	20.4819	16.58	3	5	45.9262	45.23	6	11		0			28.6917	34.67	5	8	199	22.3772	8.25049
Q13263	Transcription intermediary factor 1-beta OS=Homo sapiens GN=TRIM28 PE=1 SV=5 - [TIF1B_HUMAN]	37.25	2	13	13	24		0			30.0191	20.36	6	7	25.7795	19.52	6	7	39.1222	25.27	8	10	835	88.4934	5.77002
Q12830-4	Isoform 4 of Nucleosome-remodeling factor subunit BPTF OS=Homo sapiens GN=BPTF - [BPTF_HUMAN]	10.23	3	19	19	24	39.7377	5.72	10	10		0			54.7546	7.03	13	14		0			2903	322.018	6.37939
Q9BX10-4	Isoform 4 of GTP-binding protein 2 OS=Homo sapiens GN=GTPBP2 - [GTPB2_HUMAN]	21.72	4	8	8	24	12.9665	9.26	3	3	28.1766	16.33	6	7	27.5256	14.14	5	7	26.7057	17.34	6	7	594	64.8476	7.92822
Q96AQ6-2	Isoform 2 of Pre-B-cell leukemia transcription factor-interacting protein 1 OS=Homo sapiens GN=PBXIP1 - [PBIP1_HUMAN]	21.94	2	13	13	24	14.2712	7.12	4	4	29.297	12.96	7	8	23.3053	11.4	6	7	16.7185	8.69	5	5	702	77.6367	5.42725
Q14134-2	Isoform Beta of Tripartite motif-containing protein 29 OS=Homo sapiens GN=TRIM29 - [TRI29_HUMAN]	17.02	2	7	7	24	12.9652	4.91	2	3	43.6139	17.02	7	10	17.8523	9.65	3	4	31.1417	15.44	5	7	570	63.8034	6.97607
Q15365	Poly(rC)-binding protein 1 OS=Homo sapiens GN=PCBP1 PE=1 SV=2 - [PCBP1_HUMAN]	47.75	1	7	9	23	23.247	23.03	4	6	34.5962	38.2	7	9	13.0916	16.57	3	4	14.9417	16.85	2	4	356	37.4739	7.09326
P62888	60S ribosomal protein L30 OS=Homo sapiens GN=RPL30 PE=1 SV=2 - [RL30_HUMAN]	51.3	1	4	4	23	30.8054	51.3	4	7	27.0787	51.3	4	6	29.7369	40.87	3	8	9.01755	30.43	2	2	115	12.7757	9.62744
Q03701	CCAAT/enhancer-binding protein zeta OS=Homo sapiens GN=CEBPZ PE=1 SV=3 - [CEBPZ_HUMAN]	15.75	1	11	11	23	42.6001	7.87	7	11		0			47.0241	12.24	8	12		0			1054	120.898	5.93506
Q9Y678	Coatomer subunit gamma-1 OS=Homo sapiens GN=COPG1 PE=1 SV=1 - [COPG1_HUMAN]	18.31	1	9	9	23	59.713	18.31	9	14		0			34.6577	14.76	7	9		0			874	97.6555	5.46533
Q9NR30	Nucleolar RNA helicase 2 OS=Homo sapiens GN=DDX21 PE=1 SV=5 - [DDX21_HUMAN]	22.22	2	12	12	23	42.6252	19.16	10	11		0			25.664	12.26	7	7	19.6519	7.66	4	5	783	87.2904	9.27588
P17844	Probable ATP-dependent RNA helicase DDX5 OS=Homo sapiens GN=DDX5 PE=1 SV=1 - [DDX5_HUMAN]	26.38	2	7	11	23	16.2413	8.63	4	4	30.8624	15.8	5	7	12.418	6.51	3	3	32.5691	12.87	7	9	614	69.1047	8.92432
Q8IVS2	Malonyl-CoA-acyl carrier protein transacylase, mitochondrial OS=Homo sapiens GN=MCAT PE=1 SV=2 - [FABD_HUMAN]	29.23	1	6	6	23	7.57631	10.51	2	2	38.924	29.23	6	9	20.828	15.13	3	5	26.2991	18.72	4	7	390	42.9341	8.71924
Q6P2Q9	Pre-mRNA-processing-splicing factor 8 OS=Homo sapiens GN=PRPF8 PE=1 SV=2 - [PRP8_HUMAN]	7.28	1	10	10	23	73.3264	7.28	10	17		0			24.3626	2.61	3	6		0			2335	273.427	8.83643
P46100-6	Isoform 6 of Transcriptional regulator ATRX OS=Homo sapiens GN=ATRX - [ATRX_HUMAN]	14.37	1	3	14	23		0				0			39.2057	9.93	10	11		0			1350	151.463	6.7417
Q17RY0-2	Isoform 2 of Cytoplasmic polyadenylation element-binding protein 4 OS=Homo sapiens GN=CPEB4 - [CPEB4_HUMAN]	19.52	2	8	8	23	15.7099	6.74	3	4	42.9539	17.28	7	11	23.3878	11.94	5	5	11.1821	6.88	3	3	712	78.2653	7.18115
O00410-2	Isoform 2 of Importin-5 OS=Homo sapiens GN=IPO5 - [IPO5_HUMAN]	18.13	3	11	11	23	17.6153	6.27	4	5	26.6136	7.52	5	6	30.3942	13.98	8	8	18.0085	7.43	4	4	1037	116.906	4.95752
Q9Y4W2-2	Isoform 2 of Ribosomal biogenesis protein LAS1L OS=Homo sapiens GN=LAS1L - [LAS1L_HUMAN]	28.31	3	12	12	23	53.9644	25.1	9	12		0			46.3315	18.97	9	11		0			717	81.1919	4.69092
P78549-3	Isoform 3 of Endonuclease III-like protein 1 OS=Homo sapiens GN=NTHL1 - [NTH_HUMAN]	26.26	3	5	5	23	12.1403	14.14	3	3	28.9787	23.57	4	7	26.8933	16.84	3	7	21.4978	11.11	2	6	297	32.8182	9.74463
P07951-2	Isoform 2 of Tropomyosin beta chain OS=Homo sapiens GN=TPM2 - [TPM2_HUMAN]	36.97	1	4	9	23	10.0814	10.56	3	3	32.1152	27.82	6	9	18.867	18.66	4	5	19.9208	24.65	5	6	284	32.9696	4.66553
P62879	Guanine nucleotide-binding protein G(I)/G(S)/G(T) subunit beta-2 OS=Homo sapiens GN=GNB2 PE=1 SV=3 - [GBB2_HUMAN]	37.65	1	5	6	22		0			40.638	37.65	6	9		0			42.683	37.65	6	10	340	37.3071	5.99854
P62906	60S ribosomal protein L10a OS=Homo sapiens GN=RPL10A PE=1 SV=2 - [RL10A_HUMAN]	13.36	1	2	2	22	55.6822	13.36	2	14	11.7255	13.36	2	3	19.107	13.36	2	5		0			217	24.8155	9.93506
Q8IWX8	Calcium homeostasis endoplasmic reticulum protein OS=Homo sapiens GN=CHERP PE=1 SV=3 - [CHERP_HUMAN]	14.96	1	6	6	22	41.6608	9.5	4	10		0			41.7364	8.08	3	9	9.85974	4.69	2	3	916	103.637	9.0415
P23528	Cofilin-1 OS=Homo sapiens GN=CFL1 PE=1 SV=3 - [COF1_HUMAN]	46.39	1	7	7	22	25.3109	37.95	5	6	21.0635	34.94	4	5	27.8797	34.34	4	7	16.4258	25.3	3	4	166	18.4907	8.08936
Q6P2I3	Fumarylacetoacetate hydrolase domain-containing protein 2B OS=Homo sapiens GN=FAHD2B PE=2 SV=1 - [FAH2B_HUMAN]	44.27	2	8	8	22	8.82305	10.19	2	2	30.8811	37.58	6	8	20.7243	23.89	5	6	24.0738	24.52	4	6	314	34.5911	7.75244
Q14318	Peptidyl-prolyl cis-trans isomerase FKBP8 OS=Homo sapiens GN=FKBP8 PE=1 SV=2 - [FKBP8_HUMAN]	24.51	2	6	6	22	8.39279	7.77	2	2	29.846	24.51	6	7	21.0946	11.17	3	5	30.552	21.84	5	8	412	44.5337	4.84326
Q12965	Unconventional myosin-Ie OS=Homo sapiens GN=MYO1E PE=1 SV=2 - [MYO1E_HUMAN]	18.14	1	12	12	22		0			37.3785	10.74	7	9	10.8805	3.7	3	3	37.5	12.18	8	10	1108	126.982	8.92432
Q05209	Tyrosine-protein phosphatase non-receptor type 12 OS=Homo sapiens GN=PTPN12 PE=1 SV=3 - [PTN12_HUMAN]	27.69	1	13	13	22	57.8615	25.13	12	15		0			29.5345	14.1	7	7		0			780	88.0514	5.61768
Q13151	Heterogeneous nuclear ribonucleoprotein A0 OS=Homo sapiens GN=HNRNPA0 PE=1 SV=1 - [ROA0_HUMAN]	33.44	1	5	5	22	30.7782	26.56	4	7	27.3226	28.2	4	6	23.9752	26.56	4	6	12.033	22.3	3	3	305	30.8218	9.29053
Q9UGM6	Tryptophan--tRNA ligase, mitochondrial OS=Homo sapiens GN=WARS2 PE=1 SV=1 - [SYWM_HUMAN]	41.39	1	9	9	22		0			28.4161	23.33	5	8	21.9353	27.78	5	6	28.0666	23.33	6	8	360	40.1214	9.27588
P29083	General transcription factor IIE subunit 1 OS=Homo sapiens GN=GTF2E1 PE=1 SV=2 - [T2EA_HUMAN]	33.71	1	8	8	22	55.7605	29.84	7	14		0			35.823	20.73	5	8		0			439	49.421	4.81787
Q7Z7C8	Transcription initiation factor TFIID subunit 8 OS=Homo sapiens GN=TAF8 PE=1 SV=1 - [TAF8_HUMAN]	16.45	2	3	3	22	16.7252	16.45	3	4	24.6307	11.61	2	6	27.4066	11.61	2	7	20.759	11.61	2	5	310	34.2413	6.45557
Q96H79	Zinc finger CCCH-type antiviral protein 1-like OS=Homo sapiens GN=ZC3HAV1L PE=1 SV=2 - [ZCCHL_HUMAN]	48	1	8	8	22		0			18.6842	18.33	3	5	30.9814	28.67	5	9	26.4303	39.33	6	8	300	32.9405	8.1333
P60174-1	Isoform 2 of Triosephosphate isomerase OS=Homo sapiens GN=TPI1 - [TPIS_HUMAN]	62.65	2	10	10	22	19.7446	17.27	3	5	28.4614	40.96	6	7	23.3461	29.72	5	6	16.7415	24.5	4	4	249	26.6527	6.90283
P55084-2	Isoform 2 of Trifunctional enzyme subunit beta, mitochondrial OS=Homo sapiens GN=HADHB - [ECHB_HUMAN]	24.34	2	10	10	22	32.3384	21.24	7	9	11.6704	7.3	2	3	36.5434	17.48	8	10		0			452	48.8482	9.17334
Q96ST2-2	Isoform 2 of Protein IWS1 homolog OS=Homo sapiens GN=IWS1 - [IWS1_HUMAN]	17.61	3	7	7	22	56.1795	12.15	5	12		0			43.1943	14.17	6	10		0			494	56.0746	5.36377
P09651-3	Isoform 2 of Heterogeneous nuclear ribonucleoprotein A1 OS=Homo sapiens GN=HNRNPA1 - [ROA1_HUMAN]	47.57	4	7	7	22	22.4488	33.33	5	5	17.7561	29.21	4	4	44.825	41.57	6	10	11.4009	13.86	2	3	267	29.3682	9.14404
P05386	60S acidic ribosomal protein P1 OS=Homo sapiens GN=RPLP1 PE=1 SV=1 - [RLA1_HUMAN]	66.67	1	2	3	21	38.7431	66.67	3	10		0			25.0923	66.67	3	6	15.6721	51.75	2	4	114	11.5067	4.32275
P61981	14-3-3 protein gamma OS=Homo sapiens GN=YWHAG PE=1 SV=2 - [1433G_HUMAN]	33.2	1	5	6	21	37.4934	23.48	4	10		0			17.8313	17.41	3	4	19.2009	15.79	3	5	247	28.2849	4.89404
P61201	COP9 signalosome complex subunit 2 OS=Homo sapiens GN=COPS2 PE=1 SV=1 - [CSN2_HUMAN]	30.25	2	10	10	21	42.7175	28.44	8	11		0			45.5227	17.61	6	10		0			443	51.5641	5.52881
Q9NV06	DDB1- and CUL4-associated factor 13 OS=Homo sapiens GN=DCAF13 PE=1 SV=2 - [DCA13_HUMAN]	18.2	1	5	5	21	25.5208	11.69	3	5	34.0322	13.93	4	7	16.8529	14.16	4	4	23.8854	13.93	4	5	445	51.3692	9.18799
Q96GQ7	Probable ATP-dependent RNA helicase DDX27 OS=Homo sapiens GN=DDX27 PE=1 SV=2 - [DDX27_HUMAN]	18.84	1	10	10	21	49.9978	17.34	9	13		0			35.0342	8.42	5	8		0			796	89.7792	9.27588
Q6P158	Putative ATP-dependent RNA helicase DHX57 OS=Homo sapiens GN=DHX57 PE=1 SV=2 - [DHX57_HUMAN]	11.11	1	9	11	21	37.9309	7.29	7	9		0			46.1159	7.79	7	11		0			1386	155.507	7.7085
O00472	RNA polymerase II elongation factor ELL2 OS=Homo sapiens GN=ELL2 PE=1 SV=2 - [ELL2_HUMAN]	27.5	1	13	13	21	35.3279	15.47	8	9		0			47.3113	22.5	9	12		0			640	72.2798	8.99756
Q13283	Ras GTPase-activating protein-binding protein 1 OS=Homo sapiens GN=G3BP1 PE=1 SV=1 - [G3BP1_HUMAN]	22.1	1	7	7	21	21.4066	13.73	4	5	14.7233	14.59	4	4	34.1839	22.1	7	9	12.7389	6.44	2	3	466	52.1321	5.51611
P08754	Guanine nucleotide-binding protein G(k) subunit alpha OS=Homo sapiens GN=GNAI3 PE=1 SV=3 - [GNAI3_HUMAN]	39.27	1	7	10	21	18.6258	25.14	5	5	39.6565	36.16	8	10	8.58172	9.04	2	2	17.2366	12.15	3	4	354	40.5063	5.69385
P26038	Moesin OS=Homo sapiens GN=MSN PE=1 SV=3 - [MOES_HUMAN]	17.16	1	4	5	21	10.7374	7.11	2	3	34.3829	11.79	4	8	15.6411	7.45	2	4	23.8683	15.42	4	6	577	67.7778	6.40479
P29597	Non-receptor tyrosine-protein kinase TYK2 OS=Homo sapiens GN=TYK2 PE=1 SV=3 - [TYK2_HUMAN]	14.83	1	10	10	21	8.96826	2.78	2	2	22.8759	6.32	5	6	17.5022	6.49	5	5	29.2819	12.72	8	8	1187	133.565	7.15186
P61964	WD repeat-containing protein 5 OS=Homo sapiens GN=WDR5 PE=1 SV=1 - [WDR5_HUMAN]	43.71	1	8	8	21	51.8321	35.33	7	12		0			31.9294	27.54	5	7	8.73099	8.08	2	2	334	36.5655	8.26514
Q6NZY4	Zinc finger CCHC domain-containing protein 8 OS=Homo sapiens GN=ZCCHC8 PE=1 SV=2 - [ZCHC8_HUMAN]	30.13	2	12	12	21	38.8368	15.84	6	9	7.84447	5.23	2	2	40.5692	14.43	6	10		0			707	78.5285	4.86865
Q00587-2	Isoform 2 of Cdc42 effector protein 1 OS=Homo sapiens GN=CDC42EP1 - [BORG5_HUMAN]	32.03	2	6	6	21	24.4679	19.01	3	6	22.0335	17.45	3	5	23.6548	22.4	4	6	15.0667	23.7	4	4	384	39.6618	7.15186
Q14444-2	Isoform 2 of Caprin-1 OS=Homo sapiens GN=CAPRIN1 - [CAPR1_HUMAN]	9.94	2	5	5	21	14.9009	4.9	2	4	26.1633	8.36	4	7	22.7734	8.36	4	6	14.3118	6.77	4	4	694	76.8143	5.12256
Q92841-1	Isoform 2 of Probable ATP-dependent RNA helicase DDX17 OS=Homo sapiens GN=DDX17 - [DDX17_HUMAN]	20.92	4	6	10	21	24.5321	10.15	5	6	22.9409	13.23	6	6	9.38146	4.46	2	2	24.7462	9.85	5	7	650	72.326	8.5874
Q8WVV9-4	Isoform 4 of Heterogeneous nuclear ribonucleoprotein L-like OS=Homo sapiens GN=HNRNPLL - [HNRLL_HUMAN]	22.16	5	7	7	21	31.5695	17.32	5	7	14.315	11.36	3	4	36.895	16.2	5	8	9.07917	8.01	2	2	537	59.6098	7.72314
Q32P28-4	Isoform 4 of Prolyl 3-hydroxylase 1 OS=Homo sapiens GN=LEPRE1 - [P3H1_HUMAN]	31.71	3	13	13	21	45.7225	19.23	8	10		0			43.1591	20.09	9	11		0			697	78.8721	5.57959
O15042-2	Isoform 2 of U2 snRNP-associated SURP motif-containing protein OS=Homo sapiens GN=U2SURP - [SR140_HUMAN]	15.56	3	9	9	21	48.7286	14.2	7	11	6.58859	3.6	2	2	38.554	8.17	5	8		0			1028	118.162	8.47021
P62158	Calmodulin OS=Homo sapiens GN=CALM1 PE=1 SV=2 - [CALM_HUMAN]	38.93	1	4	4	20		0			38.3766	38.93	4	9	19.9973	28.86	3	5	30.0883	22.82	2	6	149	16.8268	4.22119
P25398	40S ribosomal protein S12 OS=Homo sapiens GN=RPS12 PE=1 SV=3 - [RS12_HUMAN]	41.67	1	6	6	20	32.6921	40.15	4	8	21.5404	41.67	5	6	24.1865	40.15	4	6		0			132	14.5055	7.21045
Q9H2P0	Activity-dependent neuroprotector homeobox protein OS=Homo sapiens GN=ADNP PE=1 SV=1 - [ADNP_HUMAN]	15.61	1	11	11	20	51.2329	13.88	10	13		0			27.1954	8.89	5	7		0			1102	123.485	7.34229
O43852	Calumenin OS=Homo sapiens GN=CALU PE=1 SV=2 - [CALU_HUMAN]	37.14	9	7	7	20	41.9332	37.14	7	10	17.8035	21.9	4	4	7.98386	14.6	2	2	19.7691	7.62	2	4	315	37.0835	4.64014
Q16543	Hsp90 co-chaperone Cdc37 OS=Homo sapiens GN=CDC37 PE=1 SV=1 - [CDC37_HUMAN]	15.34	1	4	4	20	17.9212	10.05	2	4	30.9654	12.43	3	7	20.188	10.05	2	5	16.3624	12.96	3	4	378	44.44	5.24951
Q14839	Chromodomain-helicase-DNA-binding protein 4 OS=Homo sapiens GN=CHD4 PE=1 SV=2 - [CHD4_HUMAN]	10.67	2	12	12	20	68.6323	9.99	11	17		0			9.95819	2.46	3	3		0			1912	217.867	5.85889
Q5T280	Putative methyltransferase C9orf114 OS=Homo sapiens GN=C9orf114 PE=1 SV=3 - [CI114_HUMAN]	28.46	1	6	6	20	19.6744	18.88	4	5	20.8121	22.61	4	6	14.0758	15.69	3	4	18.4624	25.27	5	5	376	41.9824	7.43018
Q07065	Cytoskeleton-associated protein 4 OS=Homo sapiens GN=CKAP4 PE=1 SV=2 - [CKAP4_HUMAN]	29.57	1	13	13	20		0			45.5044	19.27	9	12	11.8694	7.48	3	3	20.9238	12.79	5	5	602	65.9827	5.92236
Q9BR76	Coronin-1B OS=Homo sapiens GN=CORO1B PE=1 SV=1 - [COR1B_HUMAN]	16.16	1	5	5	20	7.39152	9	2	2	35.1091	16.16	5	9	14.0972	10.84	3	4	17.311	9	3	5	489	54.2003	5.88428
Q96EK7	Constitutive coactivator of peroxisome proliferator-activated receptor gamma OS=Homo sapiens GN=FAM120B PE=1 SV=1 - [F120B_HUMAN]	15.82	1	10	10	20		0			42.774	13.08	8	11	10.3715	4.4	2	3	22.5662	9.56	6	6	910	103.716	5.69385
P30101	Protein disulfide-isomerase A3 OS=Homo sapiens GN=PDIA3 PE=1 SV=4 - [PDIA3_HUMAN]	21.98	1	7	7	20	18.7513	8.51	3	4	28.3193	9.11	3	6	21.4663	15.45	5	5	20.0174	14.85	5	5	505	56.7468	6.354
P27708	CAD protein OS=Homo sapiens GN=CAD PE=1 SV=3 - [PYR1_HUMAN]	8.54	1	9	9	20	7.03169	1.26	2	2	27.4568	4.49	5	6	26.9158	4.31	5	6	22.6054	4	4	6	2225	242.829	6.45557
P38159	RNA-binding motif protein, X chromosome OS=Homo sapiens GN=RBMX PE=1 SV=3 - [RBMX_HUMAN]	16.37	3	5	5	20	12.8889	6.91	2	3	29.1157	10.49	3	7	25.4631	16.37	5	7	13.073	6.91	2	3	391	42.3063	10.0522
Q13405	39S ribosomal protein L49, mitochondrial OS=Homo sapiens GN=MRPL49 PE=1 SV=1 - [RM49_HUMAN]	30.12	1	4	4	20	20.9336	15.06	2	5	29.9892	30.12	4	8	16.2794	23.49	3	4	12.6298	23.49	3	3	166	19.1859	9.45166
P62263	40S ribosomal protein S14 OS=Homo sapiens GN=RPS14 PE=1 SV=3 - [RS14_HUMAN]	31.13	1	5	5	20	33.3535	23.84	4	8	23.8015	22.52	2	6	21.2292	29.8	3	6		0			151	16.2625	10.0522
P11387	DNA topoisomerase 1 OS=Homo sapiens GN=TOP1 PE=1 SV=2 - [TOP1_HUMAN]	16.73	1	10	10	20	26.9929	7.71	5	7	8.07384	3.4	2	2	31.3001	13.2	7	8	10.9623	4.84	3	3	765	90.6689	9.30518
P12814-2	Isoform 2 of Alpha-actinin-1 OS=Homo sapiens GN=ACTN1 - [ACTN1_HUMAN]	15.22	4	5	9	20		0			48.1822	15.22	9	12		0			14.0976	7.1	4	4	887	102.644	5.50342
P34897-3	Isoform 3 of Serine hydroxymethyltransferase, mitochondrial OS=Homo sapiens GN=SHMT2 - [GLYM_HUMAN]	28.36	2	8	8	20	10.2931	8.7	3	3	39.2881	21.95	6	9	15.4819	17.81	4	4	17.2961	10.77	4	4	483	53.4214	8.14795
Q92614-2	Isoform 2 of Unconventional myosin-XVIIIa OS=Homo sapiens GN=MYO18A - [MY18A_HUMAN]	8.07	5	9	9	20	34.5394	4.76	5	7	29.9689	5.17	6	7	18.5824	3.77	4	4	7.35478	2.09	2	2	1723	196.316	5.88428
O75340-2	Isoform 2 of Programmed cell death protein 6 OS=Homo sapiens GN=PDCD6 - [PDCD6_HUMAN]	22.22	3	3	3	20		0			35.9832	15.34	2	8	26.5401	22.22	3	6	25.4141	22.22	3	6	189	21.6507	5.40186
P62266	40S ribosomal protein S23 OS=Homo sapiens GN=RPS23 PE=1 SV=3 - [RS23_HUMAN]	35.66	1	4	4	19	31.0634	27.27	2	8	20.1365	26.57	2	5	6.48071	16.08	2	2	15.6887	27.27	3	4	143	15.7977	10.4917
P61247	40S ribosomal protein S3a OS=Homo sapiens GN=RPS3A PE=1 SV=2 - [RS3A_HUMAN]	25.38	1	6	6	19	21.7616	21.97	5	5	15.0531	12.12	3	4	28.6174	21.97	5	7	12.3694	14.77	3	3	264	29.9257	9.72998
P62306	Small nuclear ribonucleoprotein F OS=Homo sapiens GN=SNRPF PE=1 SV=1 - [RUXF_HUMAN]	24.42	1	3	3	19	25.5409	24.42	3	6	8.20995	24.42	2	2	48.3316	24.42	3	11		0			86	9.71878	4.66553
Q92905	COP9 signalosome complex subunit 5 OS=Homo sapiens GN=COPS5 PE=1 SV=4 - [CSN5_HUMAN]	46.41	1	10	10	19	32.8551	22.75	6	8		0			51.7076	40.72	7	11		0			334	37.5547	6.53662
P30084	Enoyl-CoA hydratase, mitochondrial OS=Homo sapiens GN=ECHS1 PE=1 SV=4 - [ECHM_HUMAN]	23.79	1	4	4	19	20.3644	23.79	4	5	20.9379	19.31	3	5	25.0685	12.07	2	6	13.3581	12.07	2	3	290	31.3671	8.07471
Q92616	Translational activator GCN1 OS=Homo sapiens GN=GCN1L1 PE=1 SV=6 - [GCN1L_HUMAN]	5.43	1	8	8	19		0			27.2003	2.73	4	7	19.0877	3.37	5	5	30.7704	3.56	5	7	2671	292.572	7.47412
P04792	Heat shock protein beta-1 OS=Homo sapiens GN=HSPB1 PE=1 SV=2 - [HSPB1_HUMAN]	36.1	1	5	5	19	10.3546	23.41	2	3	15.3956	27.8	3	4	19.0894	27.8	3	5	26.6833	35.61	4	7	205	22.7685	6.40479
O00629	Importin subunit alpha-3 OS=Homo sapiens GN=KPNA4 PE=1 SV=1 - [IMA3_HUMAN]	29.17	1	6	7	19	48.5989	21.31	5	11		0			39.3755	26.49	6	8		0			521	57.8506	4.95752
Q92613	Protein Jade-3 OS=Homo sapiens GN=JADE3 PE=1 SV=1 - [JADE3_HUMAN]	19.68	1	10	10	19	24.1747	10.57	5	6	9.09477	3.65	2	2	42.5554	17.62	9	11		0			823	93.7481	7.18115
P42166	Lamina-associated polypeptide 2, isoform alpha OS=Homo sapiens GN=TMPO PE=1 SV=2 - [LAP2A_HUMAN]	20.03	4	8	8	19		0			46.9719	17.58	6	10	16.8146	7.49	4	4	19.6598	14.27	5	5	694	75.4456	7.66455
P00338	L-lactate dehydrogenase A chain OS=Homo sapiens GN=LDHA PE=1 SV=2 - [LDHA_HUMAN]	25	3	6	7	19	11.1708	14.76	3	3	30.2508	21.99	5	8	14.3616	12.65	3	3	18.0544	13.86	3	5	332	36.6654	8.26514
Q9UBU9	Nuclear RNA export factor 1 OS=Homo sapiens GN=NXF1 PE=1 SV=1 - [NXF1_HUMAN]	14.54	2	6	6	19	18.0479	8.24	3	4	25.6394	7.27	3	5	20.3542	6.62	3	5	21.2469	12.12	5	5	619	70.1387	8.51416
Q9BXB5	Oxysterol-binding protein-related protein 10 OS=Homo sapiens GN=OSBPL10 PE=1 SV=2 - [OSB10_HUMAN]	24.35	1	12	12	19	18.3703	9.29	4	5		0			51.7048	22.91	11	14		0			764	83.9173	8.30908
P53350	Serine/threonine-protein kinase PLK1 OS=Homo sapiens GN=PLK1 PE=1 SV=1 - [PLK1_HUMAN]	15.75	1	6	6	19	12.0217	6.97	3	3	25.8757	12.6	5	6	18.0289	12.27	5	5	19.2793	12.27	5	5	603	68.2116	8.90967
Q96QC0	Serine/threonine-protein phosphatase 1 regulatory subunit 10 OS=Homo sapiens GN=PPP1R10 PE=1 SV=1 - [PP1RA_HUMAN]	15.11	1	9	9	19	36.1988	8.72	4	8	27.7843	13.4	7	7	16.0684	7.98	4	4		0			940	98.996	9.17334
P62937	Peptidyl-prolyl cis-trans isomerase A OS=Homo sapiens GN=PPIA PE=1 SV=2 - [PPIA_HUMAN]	42.42	1	7	7	19	6.28204	10.91	2	2	14.6218	28.48	4	4	23.7354	19.39	4	7	18.4233	24.24	4	6	165	18.0009	7.81104
Q92733	Proline-rich protein PRCC OS=Homo sapiens GN=PRCC PE=1 SV=1 - [PRCC_HUMAN]	24.24	1	6	6	19	33.6443	17.31	4	9		0			34.8125	21.38	5	10		0			491	52.3855	5.09717
Q9H2M9	Rab3 GTPase-activating protein non-catalytic subunit OS=Homo sapiens GN=RAB3GAP2 PE=1 SV=1 - [RBGPR_HUMAN]	12.92	1	11	11	19	25.7183	4.95	4	6		0			47.8514	12.92	11	13		0			1393	155.886	5.61768
Q15424	Scaffold attachment factor B1 OS=Homo sapiens GN=SAFB PE=1 SV=4 - [SAFB1_HUMAN]	15.08	5	9	9	19	11.5372	6.99	3	3	22.9801	9.18	5	6	16.4648	7.65	4	4	25.32	9.84	6	6	915	102.58	5.46533
O75396	Vesicle-trafficking protein SEC22b OS=Homo sapiens GN=SEC22B PE=1 SV=4 - [SC22B_HUMAN]	39.53	1	6	6	19	11.2852	20.93	3	3	17.3142	30.23	4	4	28.6556	30.23	5	7	21.148	20.93	3	5	215	24.5775	6.91748
Q9GZL7	Ribosome biogenesis protein WDR12 OS=Homo sapiens GN=WDR12 PE=1 SV=2 - [WDR12_HUMAN]	28.13	1	8	8	19	35.6151	24.11	7	9		0			42.0151	17.97	5	10		0			423	47.6777	5.89697
P0A9L1	FKBP-type peptidyl-prolyl cis-trans isomerase SlyD OS=Escherichia coli O157:H7 GN=slyD PE=3 SV=1 - [SLYD_ECO57]	36.22	1	3	3	19		0				0			26.3259	36.22	3	6	61.3935	36.22	3	13	196	20.8397	5.04639
Q9NYV4-2	Isoform 2 of Cyclin-dependent kinase 12 OS=Homo sapiens GN=CDK12 - [CDK12_HUMAN]	14.85	2	11	11	19	22.8117	6.14	5	5		0			52.1379	12.63	9	12	7.86713	3.38	2	2	1481	163.129	9.45166
Q27J81-2	Isoform 2 of Inverted formin-2 OS=Homo sapiens GN=INF2 - [INF2_HUMAN]	11.77	2	9	9	19	26.7373	6.69	5	7		0			42.4731	11.77	9	10	6.43135	3.15	2	2	1240	134.533	5.52881
P27448-3	Isoform 3 of MAP/microtubule affinity-regulating kinase 3 OS=Homo sapiens GN=MARK3 - [MARK3_HUMAN]	16.87	5	6	8	19	19.159	7.54	3	4	31.4665	11.52	5	6	13.3885	6.58	3	3	24.8682	12.21	6	6	729	81.4486	9.49561
Q9GZP4-2	Isoform 2 of PITH domain-containing protein 1 OS=Homo sapiens GN=PITHD1 - [PITH1_HUMAN]	41.9	2	6	6	19		0			25.6202	26.67	3	6	22.6631	20.95	3	6	28.7107	28.57	4	7	210	24.1057	5.74463
Q9NY27-3	Isoform 3 of Serine/threonine-protein phosphatase 4 regulatory subunit 2 OS=Homo sapiens GN=PPP4R2 - [PP4R2_HUMAN]	48.2	3	9	9	19	58.7308	43.49	8	13		0			29.2231	22.44	4	6		0			361	40.2244	4.41162
Q9BXP5-5	Isoform 5 of Serrate RNA effector molecule homolog OS=Homo sapiens GN=SRRT - [SRRT_HUMAN]	20.26	5	12	12	19	38.7482	17.64	10	11		0			27.1019	8.7	6	8		0			839	96.163	5.75732
O94842-3	Isoform 3 of TOX high mobility group box family member 4 OS=Homo sapiens GN=TOX4 - [TOX4_HUMAN]	15.46	3	6	6	19	15.8493	8.4	3	4	16.1671	10.42	4	4	23.4287	10.92	4	6	19.211	11.26	4	5	595	63.5549	5.12256
Q16881-4	Isoform 4 of Thioredoxin reductase 1, cytoplasmic OS=Homo sapiens GN=TXNRD1 - [TRXR1_HUMAN]	25.05	7	6	6	19	7.57074	7.44	2	2	26.7104	18.15	4	7	12.6447	11.62	3	3	28.9202	25.05	6	7	551	60.3818	6.68311
Q5VYS8-6	Isoform 6 of Terminal uridylyltransferase 7 OS=Homo sapiens GN=ZCCHC6 - [TUT7_HUMAN]	11.19	2	11	11	19	56.2038	11.05	10	13		0			29.446	5.28	4	6		0			1457	166.865	6.87354
P61204	ADP-ribosylation factor 3 OS=Homo sapiens GN=ARF3 PE=1 SV=2 - [ARF3_HUMAN]	33.7	2	2	4	18		0			21.3192	33.7	4	6	6.64725	16.02	2	2	31.4235	33.7	4	10	181	20.5877	7.43018
P46783	40S ribosomal protein S10 OS=Homo sapiens GN=RPS10 PE=1 SV=1 - [RS10_HUMAN]	14.55	2	3	3	18	8.17679	9.09	2	2	11.8084	14.55	3	3	19.8466	14.55	2	5	31.4974	14.55	2	8	165	18.8859	10.1548
P04083	Annexin A1 OS=Homo sapiens GN=ANXA1 PE=1 SV=2 - [ANXA1_HUMAN]	25.72	1	7	7	18	20.6548	17.34	5	5	25.2878	21.97	6	6	7.27184	8.38	2	2	21.937	20.52	5	5	346	38.69	7.02002
O00299	Chloride intracellular channel protein 1 OS=Homo sapiens GN=CLIC1 PE=1 SV=4 - [CLIC1_HUMAN]	39.83	1	5	5	18		0			23.3346	23.65	3	6	28.4357	39.83	5	7	21.4557	25.73	3	5	241	26.9057	5.17334
Q9NXW2	DnaJ homolog subfamily B member 12 OS=Homo sapiens GN=DNAJB12 PE=1 SV=4 - [DJB12_HUMAN]	34.13	2	8	8	18	20.9679	22.93	4	5	15.2157	11.47	3	4	21.7109	24	6	6	10.6433	9.33	3	3	375	41.7928	8.52881
Q1KMD3	Heterogeneous nuclear ribonucleoprotein U-like protein 2 OS=Homo sapiens GN=HNRNPUL2 PE=1 SV=1 - [HNRL2_HUMAN]	19.68	1	11	11	18		0			33.8103	9.5	5	7	19.535	10.84	5	5	22.9815	13.79	6	6	747	85.0522	4.90674
P07195	L-lactate dehydrogenase B chain OS=Homo sapiens GN=LDHB PE=1 SV=2 - [LDHB_HUMAN]	25.15	1	5	6	18	10.3804	12.87	3	3	26.0385	22.16	5	7	9.53148	9.28	2	3	17.8336	12.28	3	5	334	36.6151	6.04932
Q8WVC0	RNA polymerase-associated protein LEO1 OS=Homo sapiens GN=LEO1 PE=1 SV=1 - [LEO1_HUMAN]	21.47	1	8	8	18	47.117	19.52	7	12		0			26.141	13.06	4	6		0			666	75.3593	4.51318
Q9Y333	U6 snRNA-associated Sm-like protein LSm2 OS=Homo sapiens GN=LSM2 PE=1 SV=1 - [LSM2_HUMAN]	60	1	4	4	18	35.3782	60	3	8		0			30.106	51.58	3	7	10.3484	40	2	3	95	10.8276	6.52197
Q5VT66	Mitochondrial amidoxime-reducing component 1 OS=Homo sapiens GN=MARC1 PE=1 SV=1 - [MARC1_HUMAN]	16.91	3	3	3	18	21.9838	12.46	2	5	12.7937	16.91	3	3	20.9097	12.46	2	5	19.2659	16.91	3	5	337	37.4755	8.88037
Q08J23	tRNA (cytosine(34)-C(5))-methyltransferase OS=Homo sapiens GN=NSUN2 PE=1 SV=2 - [NSUN2_HUMAN]	18.51	2	8	8	18	27.7678	9.91	4	7	13.0699	4.43	2	3	23.1948	13.56	5	6	6.79399	3.78	2	2	767	86.4158	6.771
P08579	U2 small nuclear ribonucleoprotein B'' OS=Homo sapiens GN=SNRPB2 PE=1 SV=1 - [RU2B_HUMAN]	15.11	1	3	3	18	58.7979	10.22	2	13		0			21.2217	12.89	2	5		0			225	25.4701	9.71533
Q9H6E5	Speckle targeted PIP5K1A-regulated poly(A) polymerase OS=Homo sapiens GN=TUT1 PE=1 SV=2 - [STPAP_HUMAN]	16.59	1	8	8	18	49.0005	15.56	7	11		0			28.6462	12.81	6	7		0			874	93.7884	6.16357
P78371	T-complex protein 1 subunit beta OS=Homo sapiens GN=CCT2 PE=1 SV=4 - [TCPB_HUMAN]	22.43	1	7	7	18		0			29.1276	19.07	6	7	25.6618	16.82	5	6	20.5746	16.07	5	5	535	57.4521	6.45557
P40227	T-complex protein 1 subunit zeta OS=Homo sapiens GN=CCT6A PE=1 SV=3 - [TCPZ_HUMAN]	28.63	1	7	7	18	24.6718	10.92	3	6	16.601	15.44	3	4	9.00445	7.72	2	2	22.1427	14.88	4	6	531	57.9876	6.68311
P51825-2	Isoform 2 of AF4/FMR2 family member 1 OS=Homo sapiens GN=AFF1 - [AFF1_HUMAN]	14.94	3	12	12	18	27.7788	8.95	8	8		0			36.7938	12.07	9	10		0			1218	132.302	9.21729
Q13098-5	Isoform 4 of COP9 signalosome complex subunit 1 OS=Homo sapiens GN=GPS1 - [CSN1_HUMAN]	23.61	3	8	8	18	32.2829	21.36	6	9		0			34.1073	20.33	7	9		0			487	55.0579	6.60986
Q8WXG6-6	Isoform 6 of MAP kinase-activating death domain protein OS=Homo sapiens GN=MADD - [MADD_HUMAN]	17.17	6	13	13	18	48.1351	13.79	11	12		0			22.3447	8.86	6	6		0			1479	163.903	6.31592
P62318-2	Isoform 2 of Small nuclear ribonucleoprotein Sm D3 OS=Homo sapiens GN=SNRPD3 - [SMD3_HUMAN]	42.5	2	3	3	18	41.0713	42.5	3	10		0			42.0424	34.17	2	8		0			120	13.2829	8.90967
Q6NS38	Alpha-ketoglutarate-dependent dioxygenase alkB homolog 2 OS=Homo sapiens GN=ALKBH2 PE=1 SV=1 - [ALKB2_HUMAN]	34.1	2	7	7	17	8.46537	9.96	2	2	21.1904	23.75	5	5	16.4196	18.01	3	4	19.7148	27.59	5	6	261	29.3042	9.65674
Q14011	Cold-inducible RNA-binding protein OS=Homo sapiens GN=CIRBP PE=1 SV=1 - [CIRBP_HUMAN]	33.14	2	4	4	17	12.9152	26.74	3	3	21.6378	26.74	3	5	17.7641	18.6	2	4	19.2911	26.74	3	5	172	18.6367	9.51025
P14625	Endoplasmin OS=Homo sapiens GN=HSP90B1 PE=1 SV=1 - [ENPL_HUMAN]	14.69	1	7	8	17	7.16906	3.11	2	2	17.6824	8.59	4	4	30.9512	13.08	7	8	13.4401	6.35	3	3	803	92.4113	4.84326
Q9H7H0	Methyltransferase-like protein 17, mitochondrial OS=Homo sapiens GN=METTL17 PE=1 SV=1 - [MET17_HUMAN]	17.54	3	6	6	17	7.02981	8.77	2	2	21.1149	14.04	5	6	22.3203	14.69	4	6	10.6335	6.36	2	3	456	50.7013	9.33447
P55081	Microfibrillar-associated protein 1 OS=Homo sapiens GN=MFAP1 PE=1 SV=2 - [MFAP1_HUMAN]	24.37	1	9	9	17	28.4623	13.9	5	7		0			26.7243	19.59	6	7	14.2996	9.79	2	3	439	51.9266	4.98291
Q14432	cGMP-inhibited 3',5'-cyclic phosphodiesterase A OS=Homo sapiens GN=PDE3A PE=1 SV=3 - [PDE3A_HUMAN]	10.43	1	6	6	17	11.8988	4.29	3	3	34.6259	9.11	5	8	8.26429	2.98	2	2	16.5821	5.61	4	4	1141	124.901	5.99854
Q13356	Peptidyl-prolyl cis-trans isomerase-like 2 OS=Homo sapiens GN=PPIL2 PE=1 SV=1 - [PPIL2_HUMAN]	27.31	2	8	8	17	10.7848	8.85	2	3	37.7222	15.19	5	9		0			20.916	13.85	4	5	520	58.7866	8.77783
Q8N0V3	Putative ribosome-binding factor A, mitochondrial OS=Homo sapiens GN=RBFA PE=1 SV=3 - [RBFA_HUMAN]	23.91	1	3	3	17	7.98554	12.83	2	2	23.8863	23.91	3	6	11.4695	12.83	2	3	21.6702	23.91	3	6	343	38.3352	7.85498
O43865	Putative adenosylhomocysteinase 2 OS=Homo sapiens GN=AHCYL1 PE=1 SV=2 - [SAHH2_HUMAN]	30	1	12	12	17	33.1442	13.77	6	8		0			31.7024	25.28	9	9		0			530	58.9134	6.88818
O60264	SWI/SNF-related matrix-associated actin-dependent regulator of chromatin subfamily A member 5 OS=Homo sapiens GN=SMARCA5 PE=1 SV=1 - [SMCA5_HUMAN]	13.12	1	12	12	17	36.5208	8.56	8	9		0			32.9472	9.98	8	8		0			1052	121.828	8.08936
Q9Y6N5	Sulfide:quinone oxidoreductase, mitochondrial OS=Homo sapiens GN=SQRDL PE=1 SV=1 - [SQRD_HUMAN]	15.78	1	6	6	17	12.331	9.56	3	3	23.3882	15.78	5	6	11.3277	9.11	3	3	18.5642	12.89	4	5	450	49.9289	9.11475
P47756-2	Isoform 2 of F-actin-capping protein subunit beta OS=Homo sapiens GN=CAPZB - [CAPZB_HUMAN]	39.71	2	8	8	17	14.791	18.01	4	4	11.5928	14.71	3	3	28.4436	31.25	6	8	6.33164	9.56	2	2	272	30.6094	5.99854
P29372-5	Isoform 4 of DNA-3-methyladenine glycosylase OS=Homo sapiens GN=MPG - [3MG_HUMAN]	35.59	4	6	6	17	19.0536	27.05	4	5	13.7473	21.71	3	3	15.6007	21.35	4	4	16.5927	31.32	5	5	281	30.8047	9.15869
P05067-7	Isoform L-APP733 of Amyloid beta A4 protein OS=Homo sapiens GN=APP - [A4_HUMAN]	23.06	5	10	10	17	32.3408	12.41	6	8		0			35.5653	18.55	8	9		0			733	82.8629	4.77979
O15371-2	Isoform 2 of Eukaryotic translation initiation factor 3 subunit D OS=Homo sapiens GN=EIF3D - [EIF3D_HUMAN]	22.85	3	7	7	17	56.7657	22.85	7	13		0			16.7542	6.61	2	4		0			499	58.1037	5.70654
Q9BUJ2-4	Isoform 4 of Heterogeneous nuclear ribonucleoprotein U-like protein 1 OS=Homo sapiens GN=HNRNPUL1 - [HNRL1_HUMAN]	16.67	4	9	9	17	29.6386	11.9	5	7	8.8097	5.03	2	2	22.0995	11.9	6	6	7.67631	5.03	2	2	756	84.741	8.77783
Q9ULU4-15	Isoform 15 of Protein kinase C-binding protein 1 OS=Homo sapiens GN=ZMYND8 - [PKCB1_HUMAN]	11.95	8	8	8	17	38.9576	11.95	8	10		0			24.4584	7.54	6	7		0			1088	120.752	6.30322
Q07020-2	Isoform 2 of 60S ribosomal protein L18 OS=Homo sapiens GN=RPL18 - [RL18_HUMAN]	30.19	2	4	4	17	17.1127	22.01	3	5	10.48	23.27	3	3	21.2305	23.27	3	6	9.02053	23.27	3	3	159	18.08	11.8394
Q9P0U3-2	Isoform 2 of Sentrin-specific protease 1 OS=Homo sapiens GN=SENP1 - [SENP1_HUMAN]	18.82	2	7	7	17		0			28.624	10.73	3	7	9.37336	7.31	3	3	29.0543	14.31	5	7	643	73.3057	8.55811
P60953	Cell division control protein 42 homolog OS=Homo sapiens GN=CDC42 PE=1 SV=2 - [CDC42_HUMAN]	30.89	1	4	4	16		0			26.1412	14.14	2	7	19.0338	19.9	3	5	13.5309	25.65	3	4	191	21.245	6.55127
P62269	40S ribosomal protein S18 OS=Homo sapiens GN=RPS18 PE=1 SV=3 - [RS18_HUMAN]	27.63	1	5	5	16	17.9384	15.79	3	5	13.6167	15.79	2	4	9.39123	21.05	3	3	12.9419	13.82	2	4	152	17.7079	10.9897
Q6P6C2	RNA demethylase ALKBH5 OS=Homo sapiens GN=ALKBH5 PE=1 SV=2 - [ALKB5_HUMAN]	18.27	1	4	4	16	24.8995	15.48	3	6	23.7424	15.48	3	5	21.9558	18.27	4	5		0			394	44.2286	9.08545
P06576	ATP synthase subunit beta, mitochondrial OS=Homo sapiens GN=ATP5B PE=1 SV=3 - [ATPB_HUMAN]	35.16	1	10	10	16	14.0024	12.85	4	4	18.8145	16.45	5	5	11.4344	13.8	3	3	15.035	12.48	3	4	529	56.5246	5.40186
P30043	Flavin reductase (NADPH) OS=Homo sapiens GN=BLVRB PE=1 SV=3 - [BLVRB_HUMAN]	53.88	1	7	7	16		0			21.8306	46.6	6	6	22.8354	39.81	5	6	14.9064	25.73	3	4	206	22.1054	7.6499
Q14137	Ribosome biogenesis protein BOP1 OS=Homo sapiens GN=BOP1 PE=1 SV=2 - [BOP1_HUMAN]	17.56	1	9	9	16	31.6799	13.54	6	7		0			37.4928	11.53	6	9		0			746	83.5772	6.18896
O75616	GTPase Era, mitochondrial OS=Homo sapiens GN=ERAL1 PE=1 SV=2 - [ERAL1_HUMAN]	25.4	1	6	6	16	14.2048	7.78	2	3	16.5413	15.56	3	4	19.3388	18.31	4	5	16.4798	14.65	3	4	437	48.3195	8.83643
O00567	Nucleolar protein 56 OS=Homo sapiens GN=NOP56 PE=1 SV=4 - [NOP56_HUMAN]	13.3	1	5	5	16	18.8967	7.91	3	5	12.9798	5.72	2	3	31.0852	13.3	5	8		0			594	66.0087	9.18799
Q9Y314	Nitric oxide synthase-interacting protein OS=Homo sapiens GN=NOSIP PE=1 SV=1 - [NOSIP_HUMAN]	32.23	1	5	5	16	18.7665	28.57	4	5	10.9362	14.95	3	3	14.8258	19.93	3	4	15.0015	28.57	4	4	301	33.151	8.82178
Q92785	Zinc finger protein ubi-d4 OS=Homo sapiens GN=DPF2 PE=1 SV=2 - [REQU_HUMAN]	28.39	1	7	7	16	8.14201	9.46	2	2	23.7972	19.18	5	6	17.787	15.09	3	4	14.7594	15.09	3	4	391	44.1272	6.32861
P18621	60S ribosomal protein L17 OS=Homo sapiens GN=RPL17 PE=1 SV=3 - [RL17_HUMAN]	36.96	3	5	5	16	16.7122	31.52	4	4	16.4424	22.83	3	5	13.9126	27.17	4	4	9.5121	21.74	3	3	184	21.3833	10.1694
P62424	60S ribosomal protein L7a OS=Homo sapiens GN=RPL7A PE=1 SV=2 - [RL7A_HUMAN]	24.81	1	7	7	16	21.2351	18.42	4	6	10.6681	10.9	3	3	19.4762	16.92	4	5	8.24795	11.65	2	2	266	29.977	10.6089
P18124	60S ribosomal protein L7 OS=Homo sapiens GN=RPL7 PE=1 SV=1 - [RL7_HUMAN]	31.85	1	8	8	16	16.872	14.52	5	5	7.18274	9.68	2	2	15.1358	17.74	3	4	17.6996	18.55	4	5	248	29.2072	10.6528
Q9NQZ2	Something about silencing protein 10 OS=Homo sapiens GN=UTP3 PE=1 SV=1 - [SAS10_HUMAN]	21.92	1	8	8	16	32.2507	19	5	7		0			39.9055	21.92	8	9		0			479	54.5251	5.61768
Q9H4F8	SPARC-related modular calcium-binding protein 1 OS=Homo sapiens GN=SMOC1 PE=1 SV=1 - [SMOC1_HUMAN]	21.89	2	8	8	16	10.7364	9.68	3	3	21.73	14.98	5	6	10.3931	7.37	3	3	12.0276	9.22	4	4	434	48.1317	8.22119
Q9Y657	Spindlin-1 OS=Homo sapiens GN=SPIN1 PE=1 SV=3 - [SPIN1_HUMAN]	38.55	1	7	7	16	8.48591	9.16	2	2	23.7353	28.24	5	6	20.67	17.18	3	5	11.6672	17.18	3	3	262	29.5818	6.96143
P35269	General transcription factor IIF subunit 1 OS=Homo sapiens GN=GTF2F1 PE=1 SV=2 - [T2FA_HUMAN]	21.28	1	9	9	16	40.7486	21.08	8	11		0			22.6357	10.06	4	5		0			517	58.2051	7.48877
P13984	General transcription factor IIF subunit 2 OS=Homo sapiens GN=GTF2F2 PE=1 SV=2 - [T2FB_HUMAN]	44.58	1	6	6	16	33.149	28.51	4	8		0			34.7449	33.73	4	8		0			249	28.3628	9.23193
Q9NQA3	WAS protein family homolog 6 OS=Homo sapiens GN=WASH6P PE=1 SV=3 - [WASH6_HUMAN]	16.78	1	6	6	16	26.8918	14.09	4	6		0			45.6446	16.55	5	10		0			447	47.9606	5.66846
Q15061	WD repeat-containing protein 43 OS=Homo sapiens GN=WDR43 PE=1 SV=3 - [WDR43_HUMAN]	17.87	1	8	8	16	42.6548	15.51	5	10		0			25.2996	13.74	5	6		0			677	74.8434	5.56689
Q9UJX3-2	Isoform 2 of Anaphase-promoting complex subunit 7 OS=Homo sapiens GN=ANAPC7 - [APC7_HUMAN]	29.8	2	11	11	16	42.0615	22.53	8	11		0			20.8827	16.39	5	5		0			537	59.9641	8.41162
Q99755-4	Isoform 4 of Phosphatidylinositol 4-phosphate 5-kinase type-1 alpha OS=Homo sapiens GN=PIP5K1A - [PI51A_HUMAN]	24.14	5	8	8	16	12.4047	11.3	3	3	7.54969	5.56	2	2	6.36179	4.41	2	2	31.0777	20.31	7	9	522	58.0822	8.07471
Q9Y520-4	Isoform 4 of Protein PRRC2C OS=Homo sapiens GN=PRRC2C - [PRC2C_HUMAN]	6.99	5	11	11	16	20.8041	3.9	6	6		0			38.3999	5.79	8	10		0			2817	308.419	9.0708
Q92900-2	Isoform 2 of Regulator of nonsense transcripts 1 OS=Homo sapiens GN=UPF1 - [RENT1_HUMAN]	18.07	2	11	11	16	36.232	10.2	6	8		0			22.8874	7.87	5	6	8.1483	3.4	2	2	1118	122.958	6.68311
Q9NRR4-2	Isoform 2 of Ribonuclease 3 OS=Homo sapiens GN=DROSHA - [RNC_HUMAN]	11.26	3	8	8	16	7.1421	2.45	2	2	31.1814	8.58	6	7	7.84948	1.84	2	2	20.754	4.9	3	5	1306	151.199	7.63525
Q9NQ55-2	Isoform 2 of Suppressor of SWI4 1 homolog OS=Homo sapiens GN=PPAN - [SSF1_HUMAN]	22.83	3	6	6	16	28.9391	20.65	5	7		0			37.8413	19.35	5	9		0			460	51.8681	10.0083
Q9Y2X9-2	Isoform 2 of Zinc finger protein 281 OS=Homo sapiens GN=ZNF281 - [ZN281_HUMAN]	16.65	2	7	7	16	9.41922	6.98	2	2	12.0005	3.96	2	3	21.8136	10.24	4	6	17.7602	9.9	4	5	859	93.1749	8.36768
Q15369	Transcription elongation factor B polypeptide 1 OS=Homo sapiens GN=TCEB1 PE=1 SV=1 - [ELOC_HUMAN]	50.89	1	4	4	15	14.96	41.07	3	4	17.3245	30.36	2	3	25.469	50.89	4	6	9.75892	30.36	2	2	112	12.465	4.77979
Q3MHD2	Protein LSM12 homolog OS=Homo sapiens GN=LSM12 PE=1 SV=2 - [LSM12_HUMAN]	18.97	2	2	2	15	14.024	18.97	2	4	32.0951	18.97	2	8	11.293	18.97	2	3		0			195	21.6871	7.73779
O14734	Acyl-coenzyme A thioesterase 8 OS=Homo sapiens GN=ACOT8 PE=1 SV=1 - [ACOT8_HUMAN]	28.84	1	7	7	15		0			18.9313	20.38	5	5	15.4638	16.3	4	4	20.4498	21.32	5	6	319	35.891	7.56201
P49411	Elongation factor Tu, mitochondrial OS=Homo sapiens GN=TUFM PE=1 SV=2 - [EFTU_HUMAN]	25.22	1	7	7	15	7.14625	9.96	2	2	23.0722	21.24	5	6	18.4432	17.04	4	5	6.85939	7.08	2	2	452	49.5102	7.60596
Q99714	3-hydroxyacyl-CoA dehydrogenase type-2 OS=Homo sapiens GN=HSD17B10 PE=1 SV=3 - [HCD2_HUMAN]	42.91	2	6	6	15	24.9716	35.25	5	5	18.6893	21.07	3	4		0			23.0689	36.4	5	6	261	26.9061	7.78174
Q12906	Interleukin enhancer-binding factor 3 OS=Homo sapiens GN=ILF3 PE=1 SV=3 - [ILF3_HUMAN]	12.19	7	6	6	15	10.8755	4.36	3	3	14.5808	8.05	3	3	16.374	4.92	3	4	16.8725	8.72	5	5	894	95.2791	8.76318
Q7RTP6	Protein-methionine sulfoxide oxidase MICAL3 OS=Homo sapiens GN=MICAL3 PE=1 SV=2 - [MICA3_HUMAN]	8.19	4	11	11	15	32.0196	5	7	8		0			24.4145	4.65	6	7		0			2002	224.156	5.5542
Q09161	Nuclear cap-binding protein subunit 1 OS=Homo sapiens GN=NCBP1 PE=1 SV=1 - [NCBP1_HUMAN]	11.39	1	5	5	15	39.2901	11.39	5	10		0			18.0121	7.22	3	5		0			790	91.7805	6.43018
P24928	DNA-directed RNA polymerase II subunit RPB1 OS=Homo sapiens GN=POLR2A PE=1 SV=2 - [RPB1_HUMAN]	8.17	1	9	9	15	45.9754	7.46	8	11		0			15.5308	2.84	3	4		0			1970	217.039	7.37158
Q9NQG5	Regulation of nuclear pre-mRNA domain-containing protein 1B OS=Homo sapiens GN=RPRD1B PE=1 SV=1 - [RPR1B_HUMAN]	24.54	1	6	6	15	12.3001	9.51	2	3	13.9438	14.42	3	4	31.9268	24.54	6	8		0			326	36.8772	5.97314
P42285	Superkiller viralicidic activity 2-like 2 OS=Homo sapiens GN=SKIV2L2 PE=1 SV=3 - [SK2L2_HUMAN]	13.44	1	9	9	15	25.5842	8.16	5	6		0			37.0283	10.17	7	9		0			1042	117.729	6.52197
Q15797	Mothers against decapentaplegic homolog 1 OS=Homo sapiens GN=SMAD1 PE=1 SV=1 - [SMAD1_HUMAN]	13.55	1	4	4	15	14.3934	10.97	3	4	16.608	8.6	2	4	15.7683	13.55	4	4	12.8182	10.97	3	3	465	52.2265	7.31299
Q04837	Single-stranded DNA-binding protein, mitochondrial OS=Homo sapiens GN=SSBP1 PE=1 SV=1 - [SSBP_HUMAN]	32.43	1	3	3	15	26.5072	22.3	2	6	8.04389	20.27	2	2	12.2271	22.3	2	3	15.5247	32.43	3	4	148	17.249	9.59814
Q9UJK0	Ribosome biogenesis protein TSR3 homolog OS=Homo sapiens GN=TSR3 PE=1 SV=1 - [TSR3_HUMAN]	26.6	1	5	5	15		0			23.2918	21.15	4	6	17.0533	21.47	4	4	20.9587	21.47	4	5	312	33.5748	6.87354
O15013-7	Isoform 3 of Rho guanine nucleotide exchange factor 10 OS=Homo sapiens GN=ARHGEF10 - [ARHGA_HUMAN]	9.57	5	7	7	15	39.1069	7.89	6	10		0			18.7939	6.43	4	5		0			1306	144.178	5.43994
Q9HAW4-2	Isoform 2 of Claspin OS=Homo sapiens GN=CLSPN - [CLSPN_HUMAN]	13.33	3	10	10	15	34.057	6.43	5	8		0			27.462	8.63	6	7		0			1275	144.079	4.76709
Q9UN86-2	Isoform B of Ras GTPase-activating protein-binding protein 2 OS=Homo sapiens GN=G3BP2 - [G3BP2_HUMAN]	24.94	2	7	7	15	7.78409	6.46	2	2	6.88619	7.35	2	2	32.2352	22.05	6	8	16.2184	8.69	2	3	449	50.7861	5.37646
Q96RT1-7	Isoform 7 of Protein LAP2 OS=Homo sapiens GN=ERBB2IP - [LAP2_HUMAN]	8.83	9	6	6	15	21.2242	3.69	3	5		0			33.3596	6.76	5	8	6.64445	3.76	2	2	1302	145.996	5.2876
P13674-3	Isoform 3 of Prolyl 4-hydroxylase subunit alpha-1 OS=Homo sapiens GN=P4HA1 - [P4HA1_HUMAN]	13.95	3	5	5	15	20.556	11.24	4	5	13.3223	6.4	2	3	31.8531	13.95	5	7		0			516	58.921	6.02393
P82912-2	Isoform 2 of 28S ribosomal protein S11, mitochondrial OS=Homo sapiens GN=MRPS11 - [RT11_HUMAN]	37.31	2	4	4	15	13.5758	23.83	2	3	18.7427	29.53	3	4	9.95732	23.83	2	2	26.8806	37.31	4	6	193	20.4468	10.6528
Q9HD40-3	Isoform 3 of O-phosphoseryl-tRNA(Sec) selenium transferase OS=Homo sapiens GN=SEPSECS - [SPCS_HUMAN]	22.6	2	6	6	15	31.3478	15.8	4	8		0			28.136	11.2	3	7		0			500	55.3751	7.59131
Q15029-2	Isoform 2 of 116 kDa U5 small nuclear ribonucleoprotein component OS=Homo sapiens GN=EFTUD2 - [U5S1_HUMAN]	16.97	3	9	9	15	27.6641	12.91	6	7		0			23.9585	10.57	6	6	7.05121	4.48	2	2	937	105.317	5.22412
Q96RL7-4	Isoform 4 of Vacuolar protein sorting-associated protein 13A OS=Homo sapiens GN=VPS13A - [VP13A_HUMAN]	5.73	4	10	10	15	16.0802	1.43	3	4		0			43.7845	4.86	8	11		0			3069	347.453	6.16357
Q8N5A5-3	Isoform 3 of Zinc finger CCCH-type with G patch domain-containing protein OS=Homo sapiens GN=ZGPAT - [ZGPAT_HUMAN]	18.53	3	6	6	15	16.9034	10.36	4	4	18.0758	13.55	4	4	22.4368	16.14	5	5	8.69047	8.17	2	2	502	54.5714	5.5542
O43681	ATPase ASNA1 OS=Homo sapiens GN=ASNA1 PE=1 SV=2 - [ASNA_HUMAN]	20.4	1	5	5	14	21.0732	14.37	4	6		0			29.0773	17.82	4	8		0			348	38.7674	4.90674
P60842	Eukaryotic initiation factor 4A-I OS=Homo sapiens GN=EIF4A1 PE=1 SV=1 - [IF4A1_HUMAN]	27.83	1	6	7	14		0			18.7715	9.11	3	5		0			29.3827	20.44	5	8	406	46.1246	5.47803
P62917	60S ribosomal protein L8 OS=Homo sapiens GN=RPL8 PE=1 SV=2 - [RL8_HUMAN]	30.35	1	5	5	14	21.5468	22.57	4	6	7.83555	10.51	2	2	15.5684	30.35	4	4	7.63237	10.51	2	2	257	28.0073	11.0337
Q9BWJ5	Splicing factor 3B subunit 5 OS=Homo sapiens GN=SF3B5 PE=1 SV=1 - [SF3B5_HUMAN]	60.47	1	3	3	14	18.6532	45.35	2	5		0			35.4502	60.47	3	9					86	10.1288	6.354
Q9NY61	Protein AATF OS=Homo sapiens GN=AATF PE=1 SV=1 - [AATF_HUMAN]	16.61	1	5	5	14	30.425	13.57	4	8		0			25.4965	6.25	2	6		0			560	63.0943	4.94482
O60563	Cyclin-T1 OS=Homo sapiens GN=CCNT1 PE=1 SV=1 - [CCNT1_HUMAN]	15.01	1	5	5	14	6.07614	5.65	2	2	12.0508	5.79	2	3	16.1685	10.74	3	4	19.2965	12.81	4	5	726	80.6345	8.77783
P30260	Cell division cycle protein 27 homolog OS=Homo sapiens GN=CDC27 PE=1 SV=2 - [CDC27_HUMAN]	16.02	2	9	9	14	28.8648	10.19	5	7		0			26.1919	11.65	7	7		0			824	91.8093	7.02002
O75718	Cartilage-associated protein OS=Homo sapiens GN=CRTAP PE=1 SV=1 - [CRTAP_HUMAN]	11.22	1	3	3	14	19.8415	11.22	3	5	12.2237	11.22	3	3	25.1318	11.22	3	6		0			401	46.5319	5.73193
Q9GZN8	UPF0687 protein C20orf27 OS=Homo sapiens GN=C20orf27 PE=1 SV=3 - [CT027_HUMAN]	41.95	2	5	5	14	12.9382	20.11	2	3	25.0209	31.03	4	6	13.831	20.11	2	3	9.09351	17.24	2	2	174	19.2788	6.84424
Q9NY93	Probable ATP-dependent RNA helicase DDX56 OS=Homo sapiens GN=DDX56 PE=1 SV=1 - [DDX56_HUMAN]	17.73	2	6	6	14	13.526	8.78	3	3	23.8953	9.69	3	5	17.4196	12.43	4	4	8.25287	7.68	2	2	547	61.551	9.26123
Q9UBS4	DnaJ homolog subfamily B member 11 OS=Homo sapiens GN=DNAJB11 PE=1 SV=1 - [DJB11_HUMAN]	21.23	1	5	5	14	21.9785	14.25	3	5	9.3473	9.78	2	2	28.9156	21.23	5	7		0			358	40.4886	6.17627
Q9H9L3	Interferon-stimulated 20 kDa exonuclease-like 2 OS=Homo sapiens GN=ISG20L2 PE=1 SV=1 - [I20L2_HUMAN]	22.38	1	5	5	14	17.7762	10.2	3	5	20.0829	15.86	3	5	16.4222	12.18	3	4		0			353	39.1296	9.93506
P38919	Eukaryotic initiation factor 4A-III OS=Homo sapiens GN=EIF4A3 PE=1 SV=4 - [IF4A3_HUMAN]	26.28	1	7	8	14	27.7074	17.27	6	7		0			28.1768	16.79	4	7		0			411	46.8412	6.72705
Q4G0J3	La-related protein 7 OS=Homo sapiens GN=LARP7 PE=1 SV=1 - [LARP7_HUMAN]	16.67	3	7	7	14	8.01053	5.67	2	2	28.0263	10.31	4	6	7.36151	4.81	2	2	14.2247	8.93	4	4	582	66.8574	9.5542
Q9BX40	Protein LSM14 homolog B OS=Homo sapiens GN=LSM14B PE=1 SV=1 - [LS14B_HUMAN]	20.78	1	4	4	14	14.7539	16.62	3	3	12.6956	9.87	2	2	25.7564	16.62	3	5	22.2151	20.78	4	4	385	42.0453	9.68604
Q14978	Nucleolar and coiled-body phosphoprotein 1 OS=Homo sapiens GN=NOLC1 PE=1 SV=2 - [NOLC1_HUMAN]	8.01	2	2	4	14	57.5466	6.15	3	12		0				0				0			699	73.5596	9.46631
P23284	Peptidyl-prolyl cis-trans isomerase B OS=Homo sapiens GN=PPIB PE=1 SV=2 - [PPIB_HUMAN]	24.07	1	5	5	14	18.8722	24.07	4	5	6.99016	5.56	2	2	10.5436	12.04	2	3	16.2692	18.52	3	4	216	23.7275	9.40771
P61289	Proteasome activator complex subunit 3 OS=Homo sapiens GN=PSME3 PE=1 SV=1 - [PSME3_HUMAN]	31.5	3	4	4	14	12.4026	11.81	2	3	17.979	21.26	2	4	12.7215	11.81	2	3	15.5193	16.14	3	4	254	29.4876	5.94775
Q9Y3B9	RRP15-like protein OS=Homo sapiens GN=RRP15 PE=1 SV=2 - [RRP15_HUMAN]	24.11	1	5	5	14	28.3844	20.21	4	8		0			21.3636	12.41	3	6		0			282	31.4645	5.51611
Q9Y2R9	28S ribosomal protein S7, mitochondrial OS=Homo sapiens GN=MRPS7 PE=1 SV=2 - [RT07_HUMAN]	25.21	1	6	6	14	13.7408	20.25	3	4	7.554	9.09	2	2	13.4609	16.12	3	4	12.3842	16.12	3	4	242	28.116	9.99365
Q92541	RNA polymerase-associated protein RTF1 homolog OS=Homo sapiens GN=RTF1 PE=1 SV=4 - [RTF1_HUMAN]	17.04	1	11	11	14	35.4056	15.49	10	10		0			13.8432	6.9	4	4		0			710	80.2646	8.14795
O76061	Stanniocalcin-2 OS=Homo sapiens GN=STC2 PE=1 SV=1 - [STC2_HUMAN]	24.17	1	3	3	14		0			23.4949	15.56	2	4	28.3457	15.56	2	5	28.02	20.2	2	5	302	33.2273	7.29834
O15344	E3 ubiquitin-protein ligase Midline-1 OS=Homo sapiens GN=MID1 PE=1 SV=1 - [TRI18_HUMAN]	17.99	2	8	8	14		0			29.8199	14.54	6	7	10.9107	4.65	2	2	20.7211	11.69	5	5	667	75.2026	6.80029
Q70CQ2	Ubiquitin carboxyl-terminal hydrolase 34 OS=Homo sapiens GN=USP34 PE=1 SV=2 - [UBP34_HUMAN]	4.2	3	9	9	14	32.2233	2.48	5	8		0			23.1411	2.79	6	6		0			3546	403.973	5.8208
A7ZHA4	Chaperone protein DnaK OS=Escherichia coli O139:H28 (strain E24377A / ETEC) GN=dnaK PE=3 SV=1 - [DNAK_ECO24]	2.66	2	1	2	14		0			59.5755	2.66	2	14		0				0			638	69.0725	4.97021
P60660-2	Isoform Smooth muscle of Myosin light polypeptide 6 OS=Homo sapiens GN=MYL6 - [MYL6_HUMAN]	60.93	2	6	6	14	15.1688	44.37	4	4	18.0608	35.1	4	5	12.2821	36.42	3	3	9.33762	26.49	2	2	151	16.9501	4.55127
P08195-2	Isoform 2 of 4F2 cell-surface antigen heavy chain OS=Homo sapiens GN=SLC3A2 - [4F2_HUMAN]	14.56	4	5	5	14	17.579	7.37	2	4	21.3971	10.59	4	5	20.2547	10.59	4	5		0			529	57.9089	5.35107
O14744-5	Isoform 5 of Protein arginine N-methyltransferase 5 OS=Homo sapiens GN=PRMT5 - [ANM5_HUMAN]	16.53	2	6	6	14	35.3516	15.01	5	10		0			13.2232	6.07	3	4		0			593	67.6309	6.20166
Q6YHK3-4	Isoform 4 of CD109 antigen OS=Homo sapiens GN=CD109 - [CD109_HUMAN]	8.33	4	7	7	14		0			28.1112	5.18	4	6	11.3665	2.24	2	3	18.9187	5.6	5	5	1428	159.595	5.79541
O14579-2	Isoform 2 of Coatomer subunit epsilon OS=Homo sapiens GN=COPE - [COPE_HUMAN]	27.63	2	4	4	14	25.4903	22.18	3	5		0			22.6859	16.73	2	5	15.6828	15.56	2	4	257	28.7786	5.2876
Q14152-2	Isoform 2 of Eukaryotic translation initiation factor 3 subunit A OS=Homo sapiens GN=EIF3A - [EIF3A_HUMAN]	10.61	2	8	8	14	31.0473	8.38	6	8	7.0122	3.04	2	2	13.83	4.08	4	4		0			1348	162.537	6.771
Q9H0A0-2	Isoform 2 of N-acetyltransferase 10 OS=Homo sapiens GN=NAT10 - [NAT10_HUMAN]	11.65	2	7	7	14	37.5901	11.65	7	9		0			20.1639	7.03	4	5		0			953	107.229	6.99072
A3KN83-3	Isoform 3 of Protein strawberry notch homolog 1 OS=Homo sapiens GN=SBNO1 - [SBNO1_HUMAN]	9.49	3	7	7	14	40.4375	7.98	6	9		0			16.0721	5.61	4	5		0			1391	153.961	7.76709
P48643-2	Isoform 2 of T-complex protein 1 subunit epsilon OS=Homo sapiens GN=CCT5 - [TCPE_HUMAN]	23.66	2	5	6	14		0			20.3312	19.2	4	6	20.6297	14.73	4	6	6.63058	10.27	2	2	448	49.4948	6.18896
P84090	Enhancer of rudimentary homolog OS=Homo sapiens GN=ERH PE=1 SV=1 - [ERH_HUMAN]	26.92	1	2	2	13	29.7928	26.92	2	6		0			34.0527	26.92	2	7		0			104	12.251	5.92236
P27824	Calnexin OS=Homo sapiens GN=CANX PE=1 SV=2 - [CALX_HUMAN]	11.32	2	5	5	13	11.1103	7.43	3	3	20.2859	4.73	2	5	7.53388	5.24	2	2	11.884	6.59	3	3	592	67.5259	4.60205
Q9UBW8	COP9 signalosome complex subunit 7a OS=Homo sapiens GN=COPS7A PE=1 SV=1 - [CSN7A_HUMAN]	32.73	1	5	5	13	26.5046	29.45	4	7					24.7811	15.64	3	6		0			275	30.258	8.22119
Q9P0U4	CXXC-type zinc finger protein 1 OS=Homo sapiens GN=CXXC1 PE=1 SV=2 - [CXXC1_HUMAN]	17.99	2	8	8	13	25.6546	14.18	6	7		0			23.7059	9.6	5	6		0			656	75.6632	8.23584
Q99848	Probable rRNA-processing protein EBP2 OS=Homo sapiens GN=EBNA1BP2 PE=1 SV=2 - [EBP2_HUMAN]	25.82	1	6	6	13	32.6325	21.9	5	9		0			14.8033	16.34	3	4		0			306	34.8304	10.0962
Q99958	Forkhead box protein C2 OS=Homo sapiens GN=FOXC2 PE=1 SV=1 - [FOXC2_HUMAN]	24.55	1	5	5	13		0			14.8697	15.37	3	4	7.36446	9.18	2	2	29.6798	17.37	3	7	501	53.6855	8.49951
P04899	Guanine nucleotide-binding protein G(i) subunit alpha-2 OS=Homo sapiens GN=GNAI2 PE=1 SV=3 - [GNAI2_HUMAN]	30.99	6	6	9	13		0			27.9329	16.06	5	7		0			14.0541	14.93	4	4	355	40.4251	5.5415
Q9BQ67	Glutamate-rich WD repeat-containing protein 1 OS=Homo sapiens GN=GRWD1 PE=1 SV=1 - [GRWD1_HUMAN]	24.22	1	5	5	13	10.6751	15.25	3	3	18.635	20.85	4	5	19.7915	19.51	4	5		0			446	49.3882	4.91943
Q13442	28 kDa heat- and acid-stable phosphoprotein OS=Homo sapiens GN=PDAP1 PE=1 SV=1 - [HAP28_HUMAN]	22.1	1	4	4	13	19.2123	21.55	3	5		0			14.163	22.1	3	4	15.4454	14.92	2	4	181	20.6176	8.86572
O95757	Heat shock 70 kDa protein 4L OS=Homo sapiens GN=HSPA4L PE=1 SV=3 - [HS74L_HUMAN]	10.49	1	5	6	13		0			19.7625	6.91	4	5		0				0			839	94.4525	5.88428
Q96GA3	Protein LTV1 homolog OS=Homo sapiens GN=LTV1 PE=1 SV=1 - [LTV1_HUMAN]	17.26	1	6	6	13	43.0896	17.26	6	10		0			11.5188	6.53	2	3		0			475	54.8212	4.90674
P19105	Myosin regulatory light chain 12A OS=Homo sapiens GN=MYL12A PE=1 SV=2 - [ML12A_HUMAN]	46.2	2	6	6	13	10.4431	22.22	2	2	23.1223	40.35	5	5		0			27.5417	28.07	3	6	171	19.7815	4.80518
Q96RE7	Nucleus accumbens-associated protein 1 OS=Homo sapiens GN=NACC1 PE=1 SV=1 - [NACC1_HUMAN]	19.92	1	7	7	13	27.1351	14.99	6	7		0			20.6921	13.47	5	6					527	57.2218	5.74463
P46087	Probable 28S rRNA (cytosine(4447)-C(5))-methyltransferase OS=Homo sapiens GN=NOP2 PE=1 SV=2 - [NOP2_HUMAN]	17.24	2	9	9	13	15.5561	6.9	4	4		0			34.8041	17.24	9	9		0			812	89.2471	9.23193
P12004	Proliferating cell nuclear antigen OS=Homo sapiens GN=PCNA PE=1 SV=1 - [PCNA_HUMAN]	21.07	1	3	3	13	9.14847	15.33	2	2	18.5592	21.07	3	4	16.9195	15.33	2	4	11.7349	13.03	2	3	261	28.7503	4.69092
P62753	40S ribosomal protein S6 OS=Homo sapiens GN=RPS6 PE=1 SV=1 - [RS6_HUMAN]	18.88	1	6	6	13	17.2939	18.88	5	5	14.5829	11.24	2	4	6.31325	8.84	2	2	8.19281	10.84	2	2	249	28.663	10.8433
Q8IZQ5	Selenoprotein H OS=Homo sapiens GN=SELH PE=1 SV=2 - [SELH_HUMAN]	29.51	1	3	3	13		0			17.8558	29.51	3	5	17.7304	29.51	3	5	11.1333	29.51	3	3	122	13.4461	9.74463
P29084	Transcription initiation factor IIE subunit beta OS=Homo sapiens GN=GTF2E2 PE=1 SV=1 - [T2EB_HUMAN]	36.08	1	7	7	13	22.5993	26.8	5	6		0			26.5402	27.84	5	7		0			291	33.0234	9.65674
P17987	T-complex protein 1 subunit alpha OS=Homo sapiens GN=TCP1 PE=1 SV=1 - [TCPA_HUMAN]	14.21	1	5	5	13	16.4949	8.27	3	4	16.7737	8.27	3	4	11.0663	8.81	3	3	7.3901	5.58	2	2	556	60.3056	6.11279
P49368	T-complex protein 1 subunit gamma OS=Homo sapiens GN=CCT3 PE=1 SV=4 - [TCPG_HUMAN]	18.53	2	6	6	13		0			18.2145	9.91	3	4	9.41007	6.42	3	3	21.3822	16.7	5	6	545	60.4953	6.49365
P07951	Tropomyosin beta chain OS=Homo sapiens GN=TPM2 PE=1 SV=1 - [TPM2_HUMAN]	24.3	1	1	7	13	10.0814	10.56	3	3		0				0				0			284	32.8306	4.70361
Q9C0C9	E2/E3 hybrid ubiquitin-protein ligase UBE2O OS=Homo sapiens GN=UBE2O PE=1 SV=3 - [UBE2O_HUMAN]	13.93	1	9	9	13	38.4574	12.85	8	10		0			11.3324	3.87	3	3		0			1292	141.205	5.12256
Q8WU90	Zinc finger CCCH domain-containing protein 15 OS=Homo sapiens GN=ZC3H15 PE=1 SV=1 - [ZC3HF_HUMAN]	22.77	2	7	7	13	28.2441	19.95	6	7		0			10.9067	10.56	3	3	12.0411	7.75	2	3	426	48.5726	5.31299
Q05682-5	Isoform 5 of Caldesmon OS=Homo sapiens GN=CALD1 - [CALD1_HUMAN]	20.86	6	7	7	13	16.8251	10.34	3	4		0			23.4553	14.85	5	6	11.7747	10.15	3	3	532	61.1762	6.7124
Q6UUV7-3	Isoform 3 of CREB-regulated transcription coactivator 3 OS=Homo sapiens GN=CRTC3 - [CRTC3_HUMAN]	8.74	2	3	3	13		0			33.4945	8.74	3	7	16.2439	5.18	2	3	15.1594	8.74	3	3	618	66.7892	6.94678
Q86SQ0-2	Isoform 2 of Pleckstrin homology-like domain family B member 2 OS=Homo sapiens GN=PHLDB2 - [PHLB2_HUMAN]	10.99	3	7	7	13	17.7073	6.78	3	4	11.8983	5.79	3	3	24.3414	8.51	5	6		0			1210	136.802	7.53271
Q14498-3	Isoform 3 of RNA-binding protein 39 OS=Homo sapiens GN=RBM39 - [RBM39_HUMAN]	13.19	3	5	5	13	26.8309	13.19	5	6		0			14.8418	8.46	3	4	12.9874	7.48	3	3	508	57.0544	10.0083
P17480-2	Isoform UBF2 of Nucleolar transcription factor 1 OS=Homo sapiens GN=UBTF - [UBF1_HUMAN]	14.58	2	10	10	13	46.1934	14.58	10	13		0				0				0			727	84.8838	5.5542
P62633-2	Isoform 2 of Cellular nucleic acid-binding protein OS=Homo sapiens GN=CNBP - [CNBP_HUMAN]	31.76	4	4	4	12	8.55749	15.29	2	2	22.5678	31.76	4	5	13.1687	24.12	3	3	7.93651	17.06	2	2	170	18.7292	7.7085
Q9Y4Z0	U6 snRNA-associated Sm-like protein LSm4 OS=Homo sapiens GN=LSM4 PE=1 SV=1 - [LSM4_HUMAN]	37.41	1	5	5	12	22.9312	28.78	4	6		0			21.9524	30.94	3	6		0			139	15.3399	9.99365
Q02543	60S ribosomal protein L18a OS=Homo sapiens GN=RPL18A PE=1 SV=2 - [RL18A_HUMAN]	21.59	1	4	4	12	18.2958	21.59	4	5	8.6586	15.34	2	2	8.35958	15.34	2	2	12.8632	15.34	2	3	176	20.7489	10.7114
P22626-2	Isoform A2 of Heterogeneous nuclear ribonucleoproteins A2/B1 OS=Homo sapiens GN=HNRNPA2B1 - [ROA2_HUMAN]	21.11	2	5	5	12	16.3242	16.42	3	4	15.6977	11.73	2	3	17.2928	21.11	4	5		0			341	35.9839	8.646
Q04917	14-3-3 protein eta OS=Homo sapiens GN=YWHAH PE=1 SV=4 - [1433F_HUMAN]	15.85	1	2	3	12	17.9055	15.85	3	5		0				0			12.2141	15.85	3	4	246	28.201	4.84326
P84085	ADP-ribosylation factor 5 OS=Homo sapiens GN=ARF5 PE=1 SV=2 - [ARF5_HUMAN]	26.11	1	1	3	12		0			21.9853	26.11	3	6		0				0			180	20.5166	6.78564
Q9NR09	Baculoviral IAP repeat-containing protein 6 OS=Homo sapiens GN=BIRC6 PE=1 SV=2 - [BIRC6_HUMAN]	2.8	1	6	6	12		0			19.3437	1.28	3	5	6.84898	0.62	2	2	17.5058	2.39	5	5	4857	529.919	6.04932
Q7L5N1	COP9 signalosome complex subunit 6 OS=Homo sapiens GN=COPS6 PE=1 SV=1 - [CSN6_HUMAN]	30.89	1	6	6	12	28.8277	30.89	6	7		0			21.9527	9.79	2	5					327	36.1402	5.73193
P31689	DnaJ homolog subfamily A member 1 OS=Homo sapiens GN=DNAJA1 PE=1 SV=2 - [DNJA1_HUMAN]	35.77	1	8	8	12	33.3654	27.71	6	8		0			14.3033	11.34	3	4		0			397	44.8395	7.07861
Q14204	Cytoplasmic dynein 1 heavy chain 1 OS=Homo sapiens GN=DYNC1H1 PE=1 SV=5 - [DYHC1_HUMAN]	3.34	1	8	8	12		0			13.5591	1.64	4	4	11.5917	0.77	2	3	19.8593	1.46	3	5	4646	532.072	6.40479
Q15717	ELAV-like protein 1 OS=Homo sapiens GN=ELAVL1 PE=1 SV=2 - [ELAV1_HUMAN]	29.14	2	6	6	12	17.2829	19.94	4	5	8.26738	8.9	2	2	18.1526	25.77	5	5		0			326	36.0692	9.17334
Q86US8	Telomerase-binding protein EST1A OS=Homo sapiens GN=SMG6 PE=1 SV=2 - [EST1A_HUMAN]	7.54	1	6	6	12	24.5256	4.93	4	6	10.1447	2.26	2	2	16.0491	4.79	4	4		0			1419	160.363	7.04932
P22087	rRNA 2'-O-methyltransferase fibrillarin OS=Homo sapiens GN=FBL PE=1 SV=2 - [FBRL_HUMAN]	20.87	1	5	5	12		0			23.6031	20.87	4	5	19.178	11.84	2	4	13.8024	11.84	2	3	321	33.7634	10.1841
Q96G21	U3 small nucleolar ribonucleoprotein protein IMP4 OS=Homo sapiens GN=IMP4 PE=1 SV=1 - [IMP4_HUMAN]	13.4	1	3	3	12	33.2208	13.4	3	8		0			16.9774	13.4	3	4		0			291	33.7355	9.46631
P78386	Keratin, type II cuticular Hb5 OS=Homo sapiens GN=KRT85 PE=1 SV=1 - [KRT85_HUMAN]	4.14	1	2	3	12		0			19.3898	4.14	3	6		0			18.2677	4.14	3	6	507	55.7665	6.55127
P09382	Galectin-1 OS=Homo sapiens GN=LGALS1 PE=1 SV=2 - [LEG1_HUMAN]	39.26	1	4	4	12		0			15.1678	30.37	3	4	17.9292	31.85	3	4	15.4774	31.85	3	4	135	14.7062	5.50342
Q86TC9	Myopalladin OS=Homo sapiens GN=MYPN PE=1 SV=2 - [MYPN_HUMAN]	7.12	1	6	6	12		0			7.15386	2.12	2	2	24.1159	7.12	6	7	11.3527	4.39	3	3	1320	145.167	6.771
Q9Y3B4	Splicing factor 3B subunit 6 OS=Homo sapiens GN=SF3B6 PE=1 SV=1 - [SF3B6_HUMAN]	29.6	1	3	3	12	23.0703	29.6	3	6		0			26.2097	20.8	2	6					125	14.5756	9.37842
Q8WUK0	Phosphatidylglycerophosphatase and protein-tyrosine phosphatase 1 OS=Homo sapiens GN=PTPMT1 PE=1 SV=1 - [PTPM1_HUMAN]	32.34	1	5	5	12		0			21.0648	32.34	5	6	9.45755	19.9	3	3	10.5158	19.4	3	3	201	22.8291	9.77393
P49756	RNA-binding protein 25 OS=Homo sapiens GN=RBM25 PE=1 SV=3 - [RBM25_HUMAN]	11.03	1	6	6	12	27.0305	8.66	5	6		0			28.2132	8.42	4	6		0			843	100.124	6.31592
Q9BZE1	39S ribosomal protein L37, mitochondrial OS=Homo sapiens GN=MRPL37 PE=1 SV=2 - [RM37_HUMAN]	17.02	1	4	4	12	10.9793	11.82	3	3	16.0601	12.77	3	4	8.91571	7.57	2	2	11.3606	11.82	3	3	423	48.0871	8.5874
P28702	Retinoic acid receptor RXR-beta OS=Homo sapiens GN=RXRB PE=1 SV=2 - [RXRB_HUMAN]	19.89	2	5	5	12		0			13.0164	11.63	2	3	16.6639	11.44	3	4	19.6448	19.89	5	5	533	56.8856	8.17725
Q8NEF9	Serum response factor-binding protein 1 OS=Homo sapiens GN=SRFBP1 PE=1 SV=1 - [SRFB1_HUMAN]	22.38	1	7	7	12	34.3034	22.38	7	9		0			9.87368	8.39	3	3		0			429	48.6044	9.5835
P07814	Bifunctional glutamate/proline--tRNA ligase OS=Homo sapiens GN=EPRS PE=1 SV=5 - [SYEP_HUMAN]	10.98	1	10	10	12	6.72626	1.59	2	2	16.7011	3.44	3	4	14.0711	3.97	4	4	6.92258	2.91	2	2	1512	170.483	7.32764
P25490	Transcriptional repressor protein YY1 OS=Homo sapiens GN=YY1 PE=1 SV=2 - [TYY1_HUMAN]	15.46	1	3	3	12	12.3707	15.46	3	3	14.4823	15.46	3	3	13.1533	15.46	3	3	12.0207	15.46	3	3	414	44.6847	6.25244
P21796	Voltage-dependent anion-selective channel protein 1 OS=Homo sapiens GN=VDAC1 PE=1 SV=2 - [VDAC1_HUMAN]	39.58	1	7	7	12		0			17.5753	17.31	3	4	11.7952	18.73	3	3	19.8862	28.98	5	5	283	30.7536	8.54346
P98169	Zinc finger X-linked protein ZXDB OS=Homo sapiens GN=ZXDB PE=2 SV=2 - [ZXDB_HUMAN]	12.08	2	4	4	12	7.58241	5.23	2	2	25.2088	9.96	3	5	7.93228	7.22	2	2	12.6934	7.22	2	3	803	84.7388	6.91748
Q9Y5P4-2	Isoform 2 of Collagen type IV alpha-3-binding protein OS=Homo sapiens GN=COL4A3BP - [C43BP_HUMAN]	13.04	3	6	6	12	34.4723	11.2	5	9		0			11.1332	6.02	3	3		0			598	67.9644	5.46533
Q13042-3	Isoform 3 of Cell division cycle protein 16 homolog OS=Homo sapiens GN=CDC16 - [CDC16_HUMAN]	14.96	3	5	5	12	21.5952	11.27	3	5		0			27.6543	11.44	4	7		0			568	65.8177	6.07471
O14979-3	Isoform 3 of Heterogeneous nuclear ribonucleoprotein D-like OS=Homo sapiens GN=HNRNPDL - [HNRDL_HUMAN]	18.44	3	2	3	12	12.178	18.44	3	3	12.5799	14.34	2	3	24.3399	18.44	3	6		0			244	27.1746	8.646
Q04637-6	Isoform E of Eukaryotic translation initiation factor 4 gamma 1 OS=Homo sapiens GN=EIF4G1 - [IF4G1_HUMAN]	6.49	8	6	6	12	18.3338	5.13	5	5		0			20.8766	4.56	4	5	10.3194	2.71	2	2	1403	154.709	5.16064
Q9H1P3-2	Isoform 2 of Oxysterol-binding protein-related protein 2 OS=Homo sapiens GN=OSBPL2 - [OSBL2_HUMAN]	23.72	2	6	6	12	14.7485	13.68	4	4		0			29.246	21.79	5	8		0			468	53.9368	6.62451
Q92973-2	Isoform 2 of Transportin-1 OS=Homo sapiens GN=TNPO1 - [TNPO1_HUMAN]	14.94	3	7	7	12		0			17.073	5.96	3	4	13.937	8.09	4	4	16.6974	9.55	4	4	890	101.244	4.95752
P09493-5	Isoform 5 of Tropomyosin alpha-1 chain OS=Homo sapiens GN=TPM1 - [TPM1_HUMAN]	17.96	1	2	5	12		0				0			13.9501	17.55	4	4	14.6046	13.88	3	4	245	28.3685	4.76709
P12956-2	Isoform 2 of X-ray repair cross-complementing protein 6 OS=Homo sapiens GN=XRCC6 - [XRCC6_HUMAN]	19.72	2	6	6	12	11.5274	7.22	2	3	6.99952	6.16	2	2	15.0525	9.51	3	4	9.02271	10.74	3	3	568	65.1076	6.52197
P83731	60S ribosomal protein L24 OS=Homo sapiens GN=RPL24 PE=1 SV=1 - [RL24_HUMAN]	21.02	1	4	4	11	13.4361	15.92	2	4	16.78	21.02	4	5		0			5.79689	13.38	2	2	157	17.7679	11.2534
P63272	Transcription elongation factor SPT4 OS=Homo sapiens GN=SUPT4H1 PE=1 SV=1 - [SPT4H_HUMAN]	53.85	1	3	3	11	34.818	53.85	3	8					11.6612	40.17	2	3		0			117	13.1845	8.06006
O95573	Long-chain-fatty-acid--CoA ligase 3 OS=Homo sapiens GN=ACSL3 PE=1 SV=3 - [ACSL3_HUMAN]	12.92	1	6	6	11		0			15.9523	7.92	4	4	11.2664	6.94	3	3	15.0553	7.78	3	4	720	80.3683	8.38232
Q99856	AT-rich interactive domain-containing protein 3A OS=Homo sapiens GN=ARID3A PE=1 SV=2 - [ARI3A_HUMAN]	19.73	1	6	6	11	20.7409	8.43	3	5		0			23.086	18.04	5	6		0			593	62.85	4.90674
P27797	Calreticulin OS=Homo sapiens GN=CALR PE=1 SV=1 - [CALR_HUMAN]	33.57	1	7	7	11		0			10.7522	8.63	2	3	10.2614	8.87	2	3	19.6617	21.34	4	5	417	48.1118	4.43701
Q9UER7	Death domain-associated protein 6 OS=Homo sapiens GN=DAXX PE=1 SV=2 - [DAXX_HUMAN]	21.08	2	8	8	11	25.1122	12.43	4	5		0			25.9043	13.92	6	6		0			740	81.3229	4.86865
Q13206	Probable ATP-dependent RNA helicase DDX10 OS=Homo sapiens GN=DDX10 PE=1 SV=2 - [DDX10_HUMAN]	10.4	1	6	6	11	46.2593	10.4	6	11		0				0				0			875	100.825	8.63135
Q9UHW5	GPN-loop GTPase 3 OS=Homo sapiens GN=GPN3 PE=1 SV=2 - [GPN3_HUMAN]	26.41	3	5	5	11	34.8605	26.41	5	8		0			12.6092	9.86	2	3		0			284	32.7397	4.50049
Q7L2J0	7SK snRNA methylphosphate capping enzyme OS=Homo sapiens GN=MEPCE PE=1 SV=1 - [MEPCE_HUMAN]	21.19	2	7	7	11	22.247	15.09	4	5	15.6719	9.58	3	4	7.53467	7.98	2	2		0			689	74.3096	9.56885
Q9ULX3	RNA-binding protein NOB1 OS=Homo sapiens GN=NOB1 PE=1 SV=1 - [NOB1_HUMAN]	9.47	1	2	2	11	22.2252	9.47	2	5	9.60595	9.47	2	2	18.4344	9.47	2	4		0			412	46.6458	7.18115
P30086	Phosphatidylethanolamine-binding protein 1 OS=Homo sapiens GN=PEBP1 PE=1 SV=3 - [PEBP1_HUMAN]	45.45	1	4	4	11	9.01595	17.65	2	2	16.4197	20.32	2	3	14.4386	37.43	3	3	16.1952	28.34	3	3	187	21.0437	7.53271
Q7RTV0	PHD finger-like domain-containing protein 5A OS=Homo sapiens GN=PHF5A PE=1 SV=1 - [PHF5A_HUMAN]	34.55	1	3	3	11	25.3381	34.55	3	6					21.7134	34.55	3	5		0			110	12.397	8.41162
Q9Y263	Phospholipase A-2-activating protein OS=Homo sapiens GN=PLAA PE=1 SV=2 - [PLAP_HUMAN]	15.6	1	7	7	11		0			20.3294	10.69	5	5		0			23.8221	13.08	6	6	795	87.1014	6.3667
P46777	60S ribosomal protein L5 OS=Homo sapiens GN=RPL5 PE=1 SV=3 - [RL5_HUMAN]	30.64	1	5	5	11	13.0328	21.89	3	4	10.4327	8.08	2	3	16.3559	18.86	4	4		0			297	34.3407	9.71533
Q3ZCQ8	Mitochondrial import inner membrane translocase subunit TIM50 OS=Homo sapiens GN=TIMM50 PE=1 SV=2 - [TIM50_HUMAN]	18.13	2	5	5	11	18.5209	15.01	4	5	11.9218	12.75	3	3	10.534	11.33	3	3		0			353	39.6215	8.36768
Q9NYL9	Tropomodulin-3 OS=Homo sapiens GN=TMOD3 PE=1 SV=1 - [TMOD3_HUMAN]	30.4	1	7	7	11		0			29.9496	27.27	6	8	10.212	14.49	3	3		0			352	39.5703	5.18604
O95985	DNA topoisomerase 3-beta-1 OS=Homo sapiens GN=TOP3B PE=2 SV=1 - [TOP3B_HUMAN]	14.27	3	7	7	11	10.4984	5.68	3	3	7.24985	5.34	2	2	19.7528	10.79	5	6		0			862	96.5992	8.11865
O43592	Exportin-T OS=Homo sapiens GN=XPOT PE=1 SV=2 - [XPOT_HUMAN]	6.55	1	3	3	11		0			15.9073	4.89	2	4	16.5876	6.55	3	4	13.6195	6.55	3	3	962	109.893	5.38916
Q99873-3	Isoform 3 of Protein arginine N-methyltransferase 1 OS=Homo sapiens GN=PRMT1 - [ANM1_HUMAN]	28.28	4	7	7	11	17.7945	13.41	3	4		0			26.1158	23.91	6	7		0			343	39.5766	5.60498
Q9UBL3-3	Isoform 3 of Set1/Ash2 histone methyltransferase complex subunit ASH2 OS=Homo sapiens GN=ASH2L - [ASH2L_HUMAN]	21.91	3	7	7	11	15.3688	8.05	3	4		0			31.6106	17.42	5	7		0			534	60.1696	7.03467
Q99700-2	Isoform 2 of Ataxin-2 OS=Homo sapiens GN=ATXN2 - [ATX2_HUMAN]	11.36	3	6	6	11		0			20.2016	7.94	5	5	10.876	3.12	2	3	12.8272	6.63	3	3	995	105.983	9.67139
Q9NSI2-2	Isoform B of Protein FAM207A OS=Homo sapiens GN=FAM207A - [F207A_HUMAN]	34.42	2	5	5	11		0			10.6637	16.28	2	3	10.4153	17.67	3	3	15.1522	27.91	4	5	215	23.93	10.8579
P63092-3	Isoform 3 of Guanine nucleotide-binding protein G(s) subunit alpha isoforms short OS=Homo sapiens GN=GNAS - [GNAS2_HUMAN]	18.47	6	3	4	11		0			13.1212	15.57	3	3	13.0145	8.44	2	3	20.9705	18.47	4	5	379	44.1513	6.29053
Q7KZI7-13	Isoform 13 of Serine/threonine-protein kinase MARK2 OS=Homo sapiens GN=MARK2 - [MARK2_HUMAN]	14.62	16	5	7	11		0			21.7266	9.7	4	5	7.67052	3.91	2	2		0			691	77.5828	9.5835
Q00325-2	Isoform B of Phosphate carrier protein, mitochondrial OS=Homo sapiens GN=SLC25A3 - [MPCP_HUMAN]	18.28	1	4	4	11	16.3714	11.91	2	4	6.72388	10.8	2	2	6.6391	10.53	2	2	11.1594	14.96	3	3	361	39.9326	9.36377
P22307-6	Isoform 6 of Non-specific lipid-transfer protein OS=Homo sapiens GN=SCP2 - [NLTP_HUMAN]	31.43	6	5	5	11		0			21.9124	30.71	4	5	14.2	31.43	3	4	7.92363	22.14	2	2	140	15.0698	8.92432
Q9BSC4-2	Isoform 2 of Nucleolar protein 10 OS=Homo sapiens GN=NOL10 - [NOL10_HUMAN]	19.12	4	5	5	11	11.4502	12.07	3	3	12.321	9.09	2	3	21.0785	14.11	4	5		0			638	74.4623	8.38232
Q9BXS6-4	Isoform 4 of Nucleolar and spindle-associated protein 1 OS=Homo sapiens GN=NUSAP1 - [NUSAP_HUMAN]	30.82	6	8	8	11		0			14.1787	11.53	4	4	14.7183	13.18	4	4	9.72511	16.47	3	3	425	47.541	9.94971
P30044-2	Isoform Cytoplasmic+peroxisomal of Peroxiredoxin-5, mitochondrial OS=Homo sapiens GN=PRDX5 - [PRDX5_HUMAN]	30.25	2	3	3	11	9.12793	19.75	2	2		0			18.6449	30.25	3	5	14.5873	30.25	3	4	162	17.02	7.23975
Q9NW13-2	Isoform 2 of RNA-binding protein 28 OS=Homo sapiens GN=RBM28 - [RBM28_HUMAN]	11.49	2	5	5	11	16.3327	6.96	3	4		0			28.9539	9.55	4	7		0			618	69.8802	8.54346
Q9NXF1-2	Isoform 2 of Testis-expressed sequence 10 protein OS=Homo sapiens GN=TEX10 - [TEX10_HUMAN]	7.12	2	4	4	11	30.2685	7.12	4	8		0			13.1823	5.48	3	3		0			913	103.85	9.36377
P09493-3	Isoform 3 of Tropomyosin alpha-1 chain OS=Homo sapiens GN=TPM1 - [TPM1_HUMAN]	19.01	2	1	5	11		0			19.9458	19.01	4	6		0				0			284	32.8558	4.77979
P45880-2	Isoform 2 of Voltage-dependent anion-selective channel protein 2 OS=Homo sapiens GN=VDAC2 - [VDAC2_HUMAN]	29.68	3	4	4	11		0			13.4572	14.84	2	3	9.06417	15.9	2	2	24.6228	22.61	3	6	283	30.393	7.1958
Q7Z2W4-2	Isoform 2 of Zinc finger CCCH-type antiviral protein 1 OS=Homo sapiens GN=ZC3HAV1 - [ZCCHV_HUMAN]	17.74	2	7	7	11	23.3024	12.88	5	6		0			22.3827	9.59	4	5		0			699	77.8533	8.38232
O43447	Peptidyl-prolyl cis-trans isomerase H OS=Homo sapiens GN=PPIH PE=1 SV=1 - [PPIH_HUMAN]	46.33	2	5	5	10	25.4944	35.59	3	5		0			24.76	38.42	4	5		0			177	19.1956	8.07471
P62330	ADP-ribosylation factor 6 OS=Homo sapiens GN=ARF6 PE=1 SV=2 - [ARF6_HUMAN]	40	1	4	4	10		0			9.98694	33.71	3	3	14.0099	33.71	3	4	12.1361	33.71	3	3	175	20.0694	8.95361
Q9UK58	Cyclin-L1 OS=Homo sapiens GN=CCNL1 PE=1 SV=1 - [CCNL1_HUMAN]	6.08	1	2	2	10	11.8621	6.08	2	3	8.32546	6.08	2	2	9.65863	6.08	2	2	12.076	6.08	2	3	526	59.5972	10.6968
P38432	Coilin OS=Homo sapiens GN=COIL PE=1 SV=1 - [COIL_HUMAN]	8.33	1	3	3	10	21.0311	8.33	3	5		0			13.5735	5.73	2	3	8.34541	5.73	2	2	576	62.5699	9.0708
Q9NZB2	Constitutive coactivator of PPAR-gamma-like protein 1 OS=Homo sapiens GN=FAM120A PE=1 SV=2 - [F120A_HUMAN]	9.39	3	7	7	10	15.3531	5.01	3	4		0			23.6782	7.33	6	6		0			1118	121.811	8.88037
A6ND36	Protein FAM83G OS=Homo sapiens GN=FAM83G PE=1 SV=2 - [FA83G_HUMAN]	9.6	1	5	5	10	20.8903	7.65	4	5		0			20.3059	5.47	3	5		0			823	90.7787	6.39209
Q92636	Protein FAN OS=Homo sapiens GN=NSMAF PE=1 SV=2 - [FAN_HUMAN]	9.81	2	5	5	10		0			15.5151	7.09	3	4	10.4041	6.11	3	3	11.1379	5.34	3	3	917	104.306	6.22705
P49327	Fatty acid synthase OS=Homo sapiens GN=FASN PE=1 SV=3 - [FAS_HUMAN]	5.06	1	8	8	10		0			11.1386	1.55	3	3	7.73391	1.08	2	2	15.6433	3.5	5	5	2511	273.254	6.44287
P41091	Eukaryotic translation initiation factor 2 subunit 3 OS=Homo sapiens GN=EIF2S3 PE=1 SV=3 - [IF2G_HUMAN]	21.19	2	5	5	10	10.5844	6.99	2	3	12.6484	12.08	3	3	15.4338	12.29	3	4		0			472	51.0772	8.39697
P42704	Leucine-rich PPR motif-containing protein, mitochondrial OS=Homo sapiens GN=LRPPRC PE=1 SV=3 - [LPPRC_HUMAN]	9.11	1	8	8	10		0			8.05902	2.94	2	2	14.2089	3.87	4	4	15.5743	4.95	4	4	1394	157.805	6.12549
Q99417	C-Myc-binding protein OS=Homo sapiens GN=MYCBP PE=1 SV=3 - [MYCBP_HUMAN]	37.86	1	4	4	10		0			14.3631	37.86	3	4	7.55638	27.18	2	2	13.9313	35.92	3	4	103	11.9593	5.90967
Q9NX24	H/ACA ribonucleoprotein complex subunit 2 OS=Homo sapiens GN=NHP2 PE=1 SV=1 - [NHP2_HUMAN]	24.84	1	3	3	10	21.3896	24.84	3	5		0			19.8978	23.53	2	5		0			153	17.1899	8.22119
O15226	NF-kappa-B-repressing factor OS=Homo sapiens GN=NKRF PE=1 SV=2 - [NKRF_HUMAN]	17.83	2	7	7	10	23.545	14.64	5	6		0			13.4517	8.41	4	4		0			690	77.6242	8.79248
P40261	Nicotinamide N-methyltransferase OS=Homo sapiens GN=NNMT PE=1 SV=1 - [NNMT_HUMAN]	18.56	1	3	3	10		0			15.6233	14.77	2	3	12.456	18.56	3	3	18.6089	18.56	3	4	264	29.5551	5.74463
Q5SY16	Polynucleotide 5'-hydroxyl-kinase NOL9 OS=Homo sapiens GN=NOL9 PE=1 SV=1 - [NOL9_HUMAN]	7.83	1	3	3	10	12.6277	5.7	2	3		0			30.2154	5.56	2	7		0			702	79.2722	9.12939
O75925	E3 SUMO-protein ligase PIAS1 OS=Homo sapiens GN=PIAS1 PE=1 SV=2 - [PIAS1_HUMAN]	13.82	2	5	5	10		0			16.2211	11.83	4	4		0			21.946	13.82	5	6	651	71.7903	7.29834
Q9NWT1	p21-activated protein kinase-interacting protein 1 OS=Homo sapiens GN=PAK1IP1 PE=1 SV=2 - [PK1IP_HUMAN]	19.9	1	5	5	10	18.6145	7.91	2	4		0			21.3855	15.56	4	6		0			392	43.9359	8.90967
P22102	Trifunctional purine biosynthetic protein adenosine-3 OS=Homo sapiens GN=GART PE=1 SV=1 - [PUR2_HUMAN]	10.89	1	6	6	10		0			16.5734	7.13	4	4	6.80247	2.87	2	2	13.1125	6.63	4	4	1010	107.699	6.69775
Q5XKP0	Protein QIL1 OS=Homo sapiens GN=QIL1 PE=1 SV=1 - [QIL1_HUMAN]	62.71	1	3	3	10		0			19.45	35.59	2	5	7.6076	44.07	2	2	11.874	35.59	2	3	118	13.0788	9.42236
Q9H2W6	39S ribosomal protein L46, mitochondrial OS=Homo sapiens GN=MRPL46 PE=1 SV=1 - [RM46_HUMAN]	26.16	1	4	4	10		0			12.2445	16.49	2	3	17.279	18.64	3	4	10.6833	13.62	2	3	279	31.6854	7.04932
Q9Y265	RuvB-like 1 OS=Homo sapiens GN=RUVBL1 PE=1 SV=1 - [RUVB1_HUMAN]	12.06	2	4	4	10	11.7236	6.36	2	3	13.4031	12.06	4	4	11.0325	9.43	3	3		0			456	50.1963	6.41748
Q9Y4B5	Microtubule cross-linking factor 1 OS=Homo sapiens GN=MTCL1 PE=1 SV=5 - [MTCL1_HUMAN]	6.04	1	6	6	10	11.2119	3.57	3	3		0			27.449	4.57	5	7		0			1905	209.397	6.43018
P49588	Alanine--tRNA ligase, cytoplasmic OS=Homo sapiens GN=AARS PE=1 SV=2 - [SYAC_HUMAN]	6.82	1	4	4	10		0			10.1519	3.93	2	3	11.4986	5.27	3	3	14.6705	6.82	4	4	968	106.743	5.52881
P26639	Threonine--tRNA ligase, cytoplasmic OS=Homo sapiens GN=TARS PE=1 SV=3 - [SYTC_HUMAN]	12.31	2	5	5	10		0			13.4708	6.22	3	4		0			22.3593	10.51	4	6	723	83.3819	6.66846
Q9BV38	WD repeat-containing protein 18 OS=Homo sapiens GN=WDR18 PE=1 SV=2 - [WDR18_HUMAN]	15.51	1	5	5	10	22.8094	10.65	3	6		0			13.807	8.8	3	4		0			432	47.375	6.69775
Q9H6S0	Probable ATP-dependent RNA helicase YTHDC2 OS=Homo sapiens GN=YTHDC2 PE=1 SV=2 - [YTDC2_HUMAN]	7.76	1	7	7	10	13.2384	3.08	3	4		0			27.7454	4.69	4	6		0			1430	160.147	8.39697
Q9UJX2-3	Isoform 3 of Cell division cycle protein 23 homolog OS=Homo sapiens GN=CDC23 - [CDC23_HUMAN]	20.25	2	6	6	10	19.9962	14.41	4	5		0			20.9018	14.82	4	5		0			479	55.8463	7.41553
O14647-2	Isoform 2 of Chromodomain-helicase-DNA-binding protein 2 OS=Homo sapiens GN=CHD2 - [CHD2_HUMAN]	7.59	2	7	7	10	25.7493	5	4	6		0			17.011	3.57	4	4		0			1739	200.438	7.84033
Q9H0S4-2	Isoform 2 of Probable ATP-dependent RNA helicase DDX47 OS=Homo sapiens GN=DDX47 - [DDX47_HUMAN]	17.73	2	5	5	10	16.649	11.58	3	4		0			15.1745	10.59	3	4	7.01644	7.64	2	2	406	45.141	9.24658
Q8IXB1-2	Isoform 2 of DnaJ homolog subfamily C member 10 OS=Homo sapiens GN=DNAJC10 - [DJC10_HUMAN]	10.04	2	4	4	10		0			21.1452	8.43	3	5	22.3579	10.04	4	5		0			747	86.0809	7.38623
Q52LJ0-2	Isoform 2 of Protein FAM98B OS=Homo sapiens GN=FAM98B - [FA98B_HUMAN]	25.87	1	6	7	10		0			32.8644	25.87	7	8		0				0			433	45.5187	8.68994
P07910-4	Isoform 4 of Heterogeneous nuclear ribonucleoproteins C1/C2 OS=Homo sapiens GN=HNRNPC - [HNRPC_HUMAN]	31.2	2	4	4	10	19.3102	13.6	2	4		0			28.2357	31.2	4	6		0			250	27.8045	4.69092
Q8N9B5-2	Isoform 2 of Junction-mediating and -regulatory protein OS=Homo sapiens GN=JMY - [JMY_HUMAN]	13.11	2	7	7	10	6.07168	3.18	2	2		0			30.3037	11.07	6	8		0			976	110.211	6.17627
P17612-2	Isoform 2 of cAMP-dependent protein kinase catalytic subunit alpha OS=Homo sapiens GN=PRKACA - [KAPCA_HUMAN]	22.97	2	3	4	10		0				0			42.37	22.97	4	10		0			344	39.9276	8.66064
Q9Y6M4-4	Isoform 4 of Casein kinase I isoform gamma-3 OS=Homo sapiens GN=CSNK1G3 - [KC1G3_HUMAN]	19.81	1	5	5	10		0			29.675	17.22	4	6		0			14.8729	12.03	3	4	424	48.9957	9.11475
Q7Z3K3-5	Isoform 5 of Pogo transposable element with ZNF domain OS=Homo sapiens GN=POGZ - [POGZ_HUMAN]	8.52	6	6	6	10	26.5398	5.25	4	6		0			18.2824	6.16	4	4		0			1315	145.203	7.18115
P48651-2	Isoform 2 of Phosphatidylserine synthase 1 OS=Homo sapiens GN=PTDSS1 - [PTSS1_HUMAN]	14.07	2	4	4	10		0			17.8354	14.07	4	5	6.88794	7.95	2	2	9.53879	7.95	2	3	327	38.2483	8.70459
P41223	Protein BUD31 homolog OS=Homo sapiens GN=BUD31 PE=1 SV=2 - [BUD31_HUMAN]	21.53	2	3	3	9		0			14.7046	21.53	3	4	6.82726	13.89	2	2	10.7236	21.53	2	3	144	16.9886	8.82178
P51648	Fatty aldehyde dehydrogenase OS=Homo sapiens GN=ALDH3A2 PE=1 SV=1 - [AL3A2_HUMAN]	16.29	2	5	5	9		0				0			15.7501	8.45	3	4	17.0442	16.29	5	5	485	54.8129	7.88428
Q9UJX4	Anaphase-promoting complex subunit 5 OS=Homo sapiens GN=ANAPC5 PE=1 SV=2 - [APC5_HUMAN]	10.33	2	5	5	9	25.6269	7.42	4	6		0			12.4252	6.75	3	3		0			755	85.0228	6.87354
P47755	F-actin-capping protein subunit alpha-2 OS=Homo sapiens GN=CAPZA2 PE=1 SV=3 - [CAZA2_HUMAN]	38.46	1	4	6	9	12.3057	19.58	3	3		0			22.0568	22.03	3	4		0			286	32.9286	5.84619
Q13185	Chromobox protein homolog 3 OS=Homo sapiens GN=CBX3 PE=1 SV=4 - [CBX3_HUMAN]	45.9	1	6	6	9	21.5831	23.5	4	5		0			16.586	37.16	4	4		0			183	20.7984	5.32568
Q99439	Calponin-2 OS=Homo sapiens GN=CNN2 PE=1 SV=4 - [CNN2_HUMAN]	22.01	2	5	5	9		0			10.6749	11.97	3	3	10.8336	8.41	2	3	11.8865	13.59	3	3	309	33.6753	7.32764
Q6UVK1	Chondroitin sulfate proteoglycan 4 OS=Homo sapiens GN=CSPG4 PE=1 SV=2 - [CSPG4_HUMAN]	3.57	1	5	5	9	38.5177	3.57	5	9		0				0				0			2322	250.382	5.46533
P61962	DDB1- and CUL4-associated factor 7 OS=Homo sapiens GN=DCAF7 PE=1 SV=1 - [DCAF7_HUMAN]	15.5	1	4	4	9	7.72466	8.48	2	2	13.306	12.87	3	3	7.99772	7.31	2	2	8.7567	9.06	2	2	342	38.9011	5.51611
P09884	DNA polymerase alpha catalytic subunit OS=Homo sapiens GN=POLA1 PE=1 SV=2 - [DPOLA_HUMAN]	7.46	1	6	6	9	32.1316	7.46	6	7		0			9.79356	2.05	2	2		0			1462	165.807	5.84619
P55884	Eukaryotic translation initiation factor 3 subunit B OS=Homo sapiens GN=EIF3B PE=1 SV=3 - [EIF3B_HUMAN]	6.02	2	4	4	9	12.2375	4.55	3	3	7.58999	3.32	2	2	15.7576	6.02	4	4		0			814	92.4238	4.99561
Q99613	Eukaryotic translation initiation factor 3 subunit C OS=Homo sapiens GN=EIF3C PE=1 SV=1 - [EIF3C_HUMAN]	11.17	3	7	7	9	25.1772	9.64	6	6		0			10.929	3.29	2	3		0			913	105.278	5.68115
Q03468	DNA excision repair protein ERCC-6 OS=Homo sapiens GN=ERCC6 PE=1 SV=1 - [ERCC6_HUMAN]	5.49	1	6	6	9	26.1407	4.02	4	6		0			11.9964	2.75	3	3		0			1493	168.311	8.08936
Q9H501	ESF1 homolog OS=Homo sapiens GN=ESF1 PE=1 SV=1 - [ESF1_HUMAN]	10.34	1	6	6	9	27.5824	9.17	5	7		0			8.1252	3.06	2	2		0			851	98.735	5.10986
Q7Z4V5	Hepatoma-derived growth factor-related protein 2 OS=Homo sapiens GN=HDGFRP2 PE=1 SV=1 - [HDGR2_HUMAN]	7	2	3	3	9	24.5188	7	3	6		0			13.8341	5.22	2	3		0			671	74.2722	7.48877
O00505	Importin subunit alpha-4 OS=Homo sapiens GN=KPNA3 PE=1 SV=2 - [IMA4_HUMAN]	18.04	1	3	4	9	31.8462	11.71	3	7	8.59212	11.9	2	2		0				0			521	57.7748	4.94482
P48729	Casein kinase I isoform alpha OS=Homo sapiens GN=CSNK1A1 PE=1 SV=2 - [KC1A_HUMAN]	13.65	3	3	3	9	15.6038	10.09	2	3		0			13.6145	10.09	2	3	11.0731	7.42	2	3	337	38.8899	9.56885
O43896	Kinesin-like protein KIF1C OS=Homo sapiens GN=KIF1C PE=1 SV=3 - [KIF1C_HUMAN]	5.35	1	3	3	9	13.8906	3.35	2	3		0			8.37853	3.35	2	2	14.6993	3.63	2	4	1103	122.87	6.90283
Q9BQG0	Myb-binding protein 1A OS=Homo sapiens GN=MYBBP1A PE=1 SV=2 - [MBB1A_HUMAN]	8.51	2	6	6	9	9.9483	4.44	3	3		0			25.4313	7.61	5	6		0			1328	148.762	9.27588
Q9H1E3	Nuclear ubiquitous casein and cyclin-dependent kinase substrate 1 OS=Homo sapiens GN=NUCKS1 PE=1 SV=1 - [NUCKS_HUMAN]	18.11	1	5	5	9	43.2347	18.11	5	9		0				0				0			243	27.28	5.08447
O60313	Dynamin-like 120 kDa protein, mitochondrial OS=Homo sapiens GN=OPA1 PE=1 SV=3 - [OPA1_HUMAN]	7.19	2	5	5	9		0			18.8745	7.19	4	5		0			12.7935	5.52	3	4	960	111.561	7.86963
Q9BY77	Polymerase delta-interacting protein 3 OS=Homo sapiens GN=POLDIP3 PE=1 SV=2 - [PDIP3_HUMAN]	20.67	2	5	5	9		0			12.4951	7.36	2	3	9.17042	7.84	2	2	16.2693	16.63	4	4	421	46.0605	9.99365
Q9UMS4	Pre-mRNA-processing factor 19 OS=Homo sapiens GN=PRPF19 PE=1 SV=1 - [PRP19_HUMAN]	28.17	1	5	5	9	12.0891	18.06	3	3		0			26.6686	28.17	5	6		0			504	55.1463	6.60986
Q9P258	Protein RCC2 OS=Homo sapiens GN=RCC2 PE=1 SV=2 - [RCC2_HUMAN]	15.9	1	4	4	9		0			8.55004	6.9	2	2	12.0541	12.26	3	3	14.7219	12.26	3	4	522	56.0492	8.77783
Q9BWE0	Replication initiator 1 OS=Homo sapiens GN=REPIN1 PE=1 SV=1 - [REPI1_HUMAN]	10.93	2	4	4	9	28.6976	10.93	4	6		0			12.8207	5.82	2	3		0			567	63.534	9.979
Q8NCN4	E3 ubiquitin-protein ligase RNF169 OS=Homo sapiens GN=RNF169 PE=1 SV=2 - [RN169_HUMAN]	13.14	1	5	5	9		0			12.891	5.79	2	3	10.0703	6.07	3	3	9.39259	8.47	3	3	708	77.1466	9.1001
Q9Y230	RuvB-like 2 OS=Homo sapiens GN=RUVBL2 PE=1 SV=3 - [RUVB2_HUMAN]	11.66	2	4	4	9	16.4786	8.86	3	4	7.10775	5.4	2	2	10.4825	6.05	2	3		0			463	51.1246	5.64307
Q12899	Tripartite motif-containing protein 26 OS=Homo sapiens GN=TRIM26 PE=2 SV=1 - [TRI26_HUMAN]	15.21	1	6	6	9	14.3708	7.98	3	4		0			15.9975	9.65	4	5		0			539	62.1271	5.03369
Q9Y2W2	WW domain-binding protein 11 OS=Homo sapiens GN=WBP11 PE=1 SV=1 - [WBP11_HUMAN]	16.38	1	6	6	9	24.6635	14.66	5	6		0			11.819	6.24	3	3		0			641	69.9539	8.38232
Q96IU2	Zinc finger BED domain-containing protein 3 OS=Homo sapiens GN=ZBED3 PE=1 SV=1 - [ZBED3_HUMAN]	25.64	1	4	4	9		0			16.2568	19.66	3	4	10.893	20.09	3	3	6.6918	14.1	2	2	234	25.1166	8.30908
O43298	Zinc finger and BTB domain-containing protein 43 OS=Homo sapiens GN=ZBTB43 PE=1 SV=1 - [ZBT43_HUMAN]	12.42	1	4	4	9	7.91751	6	2	2	14.8675	12.42	4	4	10.6249	9.21	3	3		0			467	52.597	5.75732
P0AA27	Thioredoxin-1 OS=Escherichia coli O157:H7 GN=trxA PE=1 SV=2 - [THIO_ECO57]	39.45	1	3	3	9		0				0			11.5776	25.69	2	3	24.3782	39.45	3	6	109	11.7991	4.88135
O95831-3	Isoform 3 of Apoptosis-inducing factor 1, mitochondrial OS=Homo sapiens GN=AIFM1 - [AIFM1_HUMAN]	15.6	2	6	6	9	22.2584	15.6	6	6		0			12.1597	5.75	2	3		0			609	66.2536	8.93896
Q9UJX5-2	Isoform 2 of Anaphase-promoting complex subunit 4 OS=Homo sapiens GN=ANAPC4 - [APC4_HUMAN]	10.53	3	3	3	9	14.1494	7.99	2	4		0			19.1715	10.53	3	5		0			551	62.5991	6.15088
P35606-2	Isoform 2 of Coatomer subunit beta' OS=Homo sapiens GN=COPB2 - [COPB2_HUMAN]	8.67	2	4	4	9	22.6175	6.73	3	6		0			10.7172	6.73	3	3		0			877	98.9836	5.16064
P28799-3	Isoform 3 of Granulins OS=Homo sapiens GN=GRN - [GRN_HUMAN]	21.07	3	3	3	9		0			13.5596	11.86	2	3	12.9764	11.86	2	3	12.976	21.07	3	3	413	44.102	7.12256
Q92598-2	Isoform Beta of Heat shock protein 105 kDa OS=Homo sapiens GN=HSPH1 - [HS105_HUMAN]	6.63	4	3	4	9		0				0				0			18.8789	6.63	4	5	814	92.0574	5.5542
P56270-3	Isoform 3 of Myc-associated zinc finger protein OS=Homo sapiens GN=MAZ - [MAZ_HUMAN]	31.5	2	6	6	9		0			33.3589	31.5	6	9		0				0			454	46.3362	8.92432
O43795-2	Isoform 2 of Unconventional myosin-Ib OS=Homo sapiens GN=MYO1B - [MYO1B_HUMAN]	10.2	2	7	7	9		0				0			7.59391	2.97	2	2	27.3364	8.81	6	7	1078	124.872	9.20264
O14974-4	Isoform 4 of Protein phosphatase 1 regulatory subunit 12A OS=Homo sapiens GN=PPP1R12A - [MYPT1_HUMAN]	7.62	5	4	4	9	6.90727	3.91	2	2	21.0439	3.71	2	4		0			12.1311	3.81	2	3	971	109.038	5.41455
Q15366-7	Isoform 7 of Poly(rC)-binding protein 2 OS=Homo sapiens GN=PCBP2 - [PCBP2_HUMAN]	25.47	2	2	4	9		0			17.9806	25.47	4	5		0				0			318	33.4753	8.23584
O60828-4	Isoform 4 of Polyglutamine-binding protein 1 OS=Homo sapiens GN=PQBP1 - [PQBP1_HUMAN]	60	3	4	4	9	23.6191	45.29	3	5		0			15.2	44.71	3	4		0			170	18.8153	5.04639
O75400-2	Isoform 2 of Pre-mRNA-processing factor 40 homolog A OS=Homo sapiens GN=PRPF40A - [PR40A_HUMAN]	7.1	2	5	5	9	17.6394	7.1	4	4		0			18.7636	6.77	4	5		0			930	105.86	7.98682
Q09028-3	Isoform 3 of Histone-binding protein RBBP4 OS=Homo sapiens GN=RBBP4 - [RBBP4_HUMAN]	15.12	4	3	3	9	17.8222	12.44	2	4		0			21.5067	5.85	2	5		0			410	46.1296	5.07178
Q15291-2	Isoform 2 of Retinoblastoma-binding protein 5 OS=Homo sapiens GN=RBBP5 - [RBBP5_HUMAN]	14.2	2	4	4	9	32.6872	11.8	3	7		0			8.48108	5.6	2	2		0			500	55.0374	4.95752
Q9NWU5-2	Isoform 2 of 39S ribosomal protein L22, mitochondrial OS=Homo sapiens GN=MRPL22 - [RM22_HUMAN]	44.17	3	4	4	9	8.35126	20	2	2	10.2437	30.83	3	3		0			15.6281	44.17	4	4	120	13.7252	9.46631
P51398-2	Isoform 2 of 28S ribosomal protein S29, mitochondrial OS=Homo sapiens GN=DAP3 - [RT29_HUMAN]	13.73	3	4	4	9	11.0809	13.17	3	3	10.697	9.8	2	3		0			9.81614	9.52	2	3	357	41.0184	8.98291
Q13214-2	Isoform 2 of Semaphorin-3B OS=Homo sapiens GN=SEMA3B - [SEM3B_HUMAN]	12.17	2	6	6	9		0			24.7747	12.17	6	6		0			13.677	4.95	2	3	748	82.9822	8.90967
Q02880-2	Isoform Beta-1 of DNA topoisomerase 2-beta OS=Homo sapiens GN=TOP2B - [TOP2B_HUMAN]	5.68	2	3	5	9	33.5517	5.68	5	9		0				0				0			1621	182.548	8.06006
Q86VP6	Cullin-associated NEDD8-dissociated protein 1 OS=Homo sapiens GN=CAND1 PE=1 SV=2 - [CAND1_HUMAN]	8.7	2	5	5	8		0			22.7742	8.7	5	6		0			7.77904	2.68	2	2	1230	136.289	5.78271
P62304	Small nuclear ribonucleoprotein E OS=Homo sapiens GN=SNRPE PE=1 SV=1 - [RUXE_HUMAN]	40.22	1	2	2	8	24.1922	40.22	2	6	6.44685	40.22	2	2		0							92	10.7966	9.43701
P54259	Atrophin-1 OS=Homo sapiens GN=ATN1 PE=1 SV=3 - [ATN1_HUMAN]	8.07	1	5	5	8	12.3204	3.7	2	3		0			17.9466	6.97	4	5		0			1190	125.338	8.98291
Q13895	Bystin OS=Homo sapiens GN=BYSL PE=1 SV=3 - [BYST_HUMAN]	22.88	1	6	6	8	10.8649	9.61	3	3		0			18.1932	20.82	5	5		0			437	49.57	8.11865
Q96JM3	Chromosome alignment-maintaining phosphoprotein 1 OS=Homo sapiens GN=CHAMP1 PE=1 SV=2 - [CHAP1_HUMAN]	6.53	1	4	4	8	9.37767	3.69	2	2	8.79554	3.2	2	2	9.17506	3.69	2	2	9.45498	3.82	2	2	812	89.0429	8.44092
O60762	Dolichol-phosphate mannosyltransferase subunit 1 OS=Homo sapiens GN=DPM1 PE=1 SV=1 - [DPM1_HUMAN]	28.08	1	5	5	8		0			13.8071	23.85	4	4	7.2895	10.38	2	2	7.62022	9.23	2	2	260	29.6158	9.56885
P26641	Elongation factor 1-gamma OS=Homo sapiens GN=EEF1G PE=1 SV=3 - [EF1G_HUMAN]	16.7	2	5	5	8		0			20.7314	11.21	3	5	10.8821	8.47	3	3		0			437	50.0871	6.66846
O00418	Eukaryotic elongation factor 2 kinase OS=Homo sapiens GN=EEF2K PE=1 SV=2 - [EF2K_HUMAN]	11.86	1	6	6	8	13.2758	6.76	3	3		0			20.6197	9.38	5	5		0			725	82.0925	5.32568
Q5T0W9	Protein FAM83B OS=Homo sapiens GN=FAM83B PE=1 SV=1 - [FA83B_HUMAN]	7.91	1	5	5	8		0			23.3701	5.74	4	6		0			8.74172	3.66	2	2	1011	114.729	8.96826
Q14697	Neutral alpha-glucosidase AB OS=Homo sapiens GN=GANAB PE=1 SV=3 - [GANAB_HUMAN]	12.5	2	7	7	8	20.9495	8.05	5	5	10.3246	4.45	2	3		0				0			944	106.807	6.13818
Q5T3I0	G patch domain-containing protein 4 OS=Homo sapiens GN=GPATCH4 PE=1 SV=2 - [GPTC4_HUMAN]	12.78	2	4	4	8	15.6798	6.28	2	3		0			11.9318	9.42	3	3	8.59602	7.17	2	2	446	50.3508	9.62744
P69905	Hemoglobin subunit alpha OS=Homo sapiens GN=HBA1 PE=1 SV=2 - [HBA_HUMAN]	28.17	1	3	3	8	7.17317	21.83	2	2	12.159	21.83	2	3	11.1869	16.9	2	3		0			142	15.2479	8.67529
P17275	Transcription factor jun-B OS=Homo sapiens GN=JUNB PE=1 SV=1 - [JUNB_HUMAN]	22.48	1	4	4	8		0			13.3566	15.56	3	3	12.8622	18.16	3	3	9.06353	11.24	2	2	347	35.8572	9.21729
Q8IX03	Protein KIBRA OS=Homo sapiens GN=WWC1 PE=1 SV=1 - [KIBRA_HUMAN]	5.75	2	3	3	8	11.3369	4.31	2	3		0			18.0298	5.75	3	5		0			1113	125.223	5.84619
Q16719	Kynureninase OS=Homo sapiens GN=KYNU PE=1 SV=1 - [KYNU_HUMAN]	12.26	1	5	5	8		0			19.3684	12.26	4	5		0			10.981	7.1	3	3	465	52.3182	7.03467
Q15648	Mediator of RNA polymerase II transcription subunit 1 OS=Homo sapiens GN=MED1 PE=1 SV=4 - [MED1_HUMAN]	6.26	1	5	5	8	26.4924	6.26	5	6		0			10.2807	2.28	2	2		0			1581	168.373	8.73389
Q9HCE5	N6-adenosine-methyltransferase subunit METTL14 OS=Homo sapiens GN=METTL14 PE=1 SV=2 - [MET14_HUMAN]	8.77	1	2	2	8	10.3363	8.77	2	3	13.7309	8.77	2	3		0			8.7773	8.77	2	2	456	52.118	6.21436
Q9HCE1	Putative helicase MOV-10 OS=Homo sapiens GN=MOV10 PE=1 SV=2 - [MOV10_HUMAN]	6.28	1	4	4	8	14.7107	3.59	2	4		0			14.9428	4.79	3	4		0			1003	113.599	8.82178
O75439	Mitochondrial-processing peptidase subunit beta OS=Homo sapiens GN=PMPCB PE=1 SV=2 - [MPPB_HUMAN]	11.45	1	3	3	8		0			12.6337	7.57	2	3	7.22134	7.57	2	2	11.712	8.18	2	3	489	54.3315	6.82959
Q8N1G2	Cap-specific mRNA (nucleoside-2'-O-)-methyltransferase 1 OS=Homo sapiens GN=CMTR1 PE=1 SV=1 - [CMTR1_HUMAN]	10.54	1	4	4	8		0			6.31243	3.11	2	2	23.9183	9.34	3	6		0			835	95.26	7.04932
P08559	Pyruvate dehydrogenase E1 component subunit alpha, somatic form, mitochondrial OS=Homo sapiens GN=PDHA1 PE=1 SV=3 - [ODPA_HUMAN]	29.49	4	5	5	8		0			19.1339	23.33	4	5		0			10.8868	9.49	2	3	390	43.2676	8.06006
Q8NF37	Lysophosphatidylcholine acyltransferase 1 OS=Homo sapiens GN=LPCAT1 PE=1 SV=2 - [PCAT1_HUMAN]	10.86	1	3	3	8		0			9.82016	7.12	2	2	10.6659	8.05	2	2	14.1765	7.12	2	4	534	59.1134	6.02393
Q96EY7	Pentatricopeptide repeat domain-containing protein 3, mitochondrial OS=Homo sapiens GN=PTCD3 PE=1 SV=3 - [PTCD3_HUMAN]	11.18	2	4	4	8	12.1275	6.97	2	3	7.41731	6.53	2	2	11.2364	8.42	3	3		0			689	78.4997	6.41748
O76021	Ribosomal L1 domain-containing protein 1 OS=Homo sapiens GN=RSL1D1 PE=1 SV=3 - [RL1D1_HUMAN]	15.31	1	5	5	8	10.6898	9.18	3	3		0			21.3001	13.06	4	5		0			490	54.9389	10.1255
P46778	60S ribosomal protein L21 OS=Homo sapiens GN=RPL21 PE=1 SV=2 - [RL21_HUMAN]	20.63	1	2	2	8	20.0022	20.63	2	5	12.4273	20.63	2	3		0				0			160	18.5531	10.4917
Q6P1L8	39S ribosomal protein L14, mitochondrial OS=Homo sapiens GN=MRPL14 PE=1 SV=1 - [RM14_HUMAN]	26.21	1	3	3	8		0			8.5699	19.31	2	2	12.3779	26.21	3	3	12.4968	26.21	3	3	145	15.9374	10.2427
Q14690	Protein RRP5 homolog OS=Homo sapiens GN=PDCD11 PE=1 SV=3 - [RRP5_HUMAN]	6.41	1	7	7	8	13.8401	3.26	4	4		0			14.5802	4.28	4	4		0			1871	208.57	8.86572
P82933	28S ribosomal protein S9, mitochondrial OS=Homo sapiens GN=MRPS9 PE=1 SV=2 - [RT09_HUMAN]	11.62	1	3	3	8	7.41248	7.58	2	2		0			7.73387	7.58	2	2	15.9957	8.33	2	4	396	45.8058	9.51025
A8MWD9	Putative small nuclear ribonucleoprotein G-like protein 15 OS=Homo sapiens GN=SNRPGP15 PE=5 SV=2 - [RUXGL_HUMAN]	17.11	2	2	2	8	6.75299	17.11	2	2		0			20.3136	17.11	2	6		0			76	8.53845	8.83643
Q8TED0	U3 small nucleolar RNA-associated protein 15 homolog OS=Homo sapiens GN=UTP15 PE=1 SV=3 - [UTP15_HUMAN]	15.25	2	5	5	8	20.6763	12.74	4	5		0			10.8694	6.18	2	3		0			518	58.3786	9.11475
P30291	Wee1-like protein kinase OS=Homo sapiens GN=WEE1 PE=1 SV=2 - [WEE1_HUMAN]	7.74	1	3	3	8	16.4259	7.74	3	4		0			14.5291	7.74	3	4		0			646	71.5527	6.771
Q92610	Zinc finger protein 592 OS=Homo sapiens GN=ZNF592 PE=1 SV=2 - [ZN592_HUMAN]	4.42	1	3	3	8	18.8899	3.39	2	4		0			15.2637	2.76	2	4		0			1267	137.441	7.84033
Q9Y5S9-2	Isoform 2 of RNA-binding protein 8A OS=Homo sapiens GN=RBM8A - [RBM8A_HUMAN]	32.95	2	3	3	8	11.315	32.95	3	3		0			22.1887	32.95	3	5		0			173	19.7477	5.92236
Q8IWT3-3	Isoform 2 of Cullin-9 OS=Homo sapiens GN=CUL9 - [CUL9_HUMAN]	4.65	2	6	6	8	9.75849	1.5	2	2		0			22.9658	3.99	5	6		0			2407	268.19	5.5415
Q0JRZ9-3	Isoform 3 of FCH domain only protein 2 OS=Homo sapiens GN=FCHO2 - [FCHO2_HUMAN]	13.51	2	5	5	8	33.4025	13.51	5	8		0				0				0			777	85.0929	7.03467
P14314-2	Isoform 2 of Glucosidase 2 subunit beta OS=Homo sapiens GN=PRKCSH - [GLU2B_HUMAN]	17.71	2	6	6	8	18.584	9.33	3	4	6.98663	5.9	2	2		0			6.15871	4.38	2	2	525	59.1407	4.42432
P31942-2	Isoform 2 of Heterogeneous nuclear ribonucleoprotein H3 OS=Homo sapiens GN=HNRNPH3 - [HNRH3_HUMAN]	19.94	4	5	5	8		0			19.2478	16.92	4	5	10.5918	12.39	3	3		0			331	35.2164	6.87354
Q14CN4-3	Isoform 3 of Keratin, type II cytoskeletal 72 OS=Homo sapiens GN=KRT72 - [K2C72_HUMAN]	2.77	3	2	4	8		0				0				0			17.4015	2.77	3	5	469	51.0918	6.45557
P22694-10	Isoform 10 of cAMP-dependent protein kinase catalytic subunit beta OS=Homo sapiens GN=PRKACB - [KAPCB_HUMAN]	17.08	9	2	3	8		0				0			33.0657	17.08	3	8		0			322	37.0868	8.1626
O43474-4	Isoform 3 of Krueppel-like factor 4 OS=Homo sapiens GN=KLF4 - [KLF4_HUMAN]	17.25	3	4	4	8		0			18.5447	17.25	4	5		0			9.75233	7.93	2	3	429	45.6105	8.35303
Q6PKG0-3	Isoform 2 of La-related protein 1 OS=Homo sapiens GN=LARP1 - [LARP1_HUMAN]	7.95	2	5	5	8	15.1286	3.53	2	3	10.3194	5.5	3	3	6.33628	2.65	2	2		0			1019	116.393	9.08545
O00541-2	Isoform 2 of Pescadillo homolog OS=Homo sapiens GN=PES1 - [PESC_HUMAN]	8.58	2	4	4	8	17.8207	7.03	3	4		0			16.23	6.86	3	4		0			583	67.4138	7.53271
P47736-4	Isoform 4 of Rap1 GTPase-activating protein 1 OS=Homo sapiens GN=RAP1GAP - [RPGP1_HUMAN]	13.76	4	6	6	8	19.7148	9.35	4	5		0			11.4788	6.74	3	3		0			727	80.595	6.17627
P31948-3	Isoform 3 of Stress-induced-phosphoprotein 1 OS=Homo sapiens GN=STIP1 - [STIP1_HUMAN]	12.72	3	4	4	8		0			23.6589	12.72	4	5		0			14.1763	7.51	2	3	519	59.74	6.80029
Q8NBS9-2	Isoform 2 of Thioredoxin domain-containing protein 5 OS=Homo sapiens GN=TXNDC5 - [TXND5_HUMAN]	16.98	2	3	3	8		0				0			15.5414	9.88	2	4	15.7944	12.04	2	4	324	36.155	5.46533
P55769	NHP2-like protein 1 OS=Homo sapiens GN=NHP2L1 PE=1 SV=3 - [NH2L1_HUMAN]	32.03	1	4	4	7	11.9158	22.66	3	3		0			15.0223	31.25	3	4		0			128	14.1646	8.45557
P62899	60S ribosomal protein L31 OS=Homo sapiens GN=RPL31 PE=1 SV=1 - [RL31_HUMAN]	26.4	3	3	3	7		0				0			10.7464	19.2	2	3	12.3751	18.4	2	4	125	14.4539	10.5356
P62979	Ubiquitin-40S ribosomal protein S27a OS=Homo sapiens GN=RPS27A PE=1 SV=2 - [RS27A_HUMAN]	18.59	1	2	2	7	8.05339	18.59	2	2		0			19.23	18.59	2	5		0			156	17.9535	9.64209
Q6DCA0	AMMECR1-like protein OS=Homo sapiens GN=AMMECR1L PE=1 SV=1 - [AMERL_HUMAN]	10.32	1	2	2	7	11.6178	10.32	2	3		0			7.73382	10.32	2	2	7.95585	10.32	2	2	310	34.4774	8.98291
Q9Y4B4	Helicase ARIP4 OS=Homo sapiens GN=RAD54L2 PE=1 SV=4 - [ARIP4_HUMAN]	5.18	1	4	4	7	16.7503	3.75	3	5		0			7.10711	2.25	2	2		0			1467	162.667	6.0874
P11586	C-1-tetrahydrofolate synthase, cytoplasmic OS=Homo sapiens GN=MTHFD1 PE=1 SV=3 - [C1TC_HUMAN]	8.45	1	4	4	7		0			16.3641	7.27	3	4		0			10.3889	6.74	3	3	935	101.495	7.29834
O00257	E3 SUMO-protein ligase CBX4 OS=Homo sapiens GN=CBX4 PE=1 SV=3 - [CBX4_HUMAN]	8.39	2	3	3	7		0			19.5332	8.39	3	5	7.10322	5.18	2	2		0			560	61.3295	9.36377
Q9H211	DNA replication factor Cdt1 OS=Homo sapiens GN=CDT1 PE=1 SV=3 - [CDT1_HUMAN]	17.03	1	4	4	7	14.931	11.36	3	4		0			10.5876	15.2	3	3		0			546	60.3525	9.77393
Q9BYV8	Centrosomal protein of 41 kDa OS=Homo sapiens GN=CEP41 PE=1 SV=1 - [CEP41_HUMAN]	16.09	3	4	4	7		0			14.4833	9.38	2	3	8.35114	7.77	2	2	8.22191	8.04	2	2	373	41.3429	8.32373
Q9C0F1	Centrosomal protein of 44 kDa OS=Homo sapiens GN=CEP44 PE=1 SV=2 - [CEP44_HUMAN]	23.85	2	5	5	7	14.2254	13.08	3	4		0			14.7507	17.18	3	3		0			390	44.1114	5.21143
P53618	Coatomer subunit beta OS=Homo sapiens GN=COPB1 PE=1 SV=3 - [COPB_HUMAN]	11.86	1	6	6	7	25.7944	11.86	6	7		0				0				0			953	107.074	6.04932
P50416	Carnitine O-palmitoyltransferase 1, liver isoform OS=Homo sapiens GN=CPT1A PE=1 SV=2 - [CPT1A_HUMAN]	8.54	2	5	5	7	7.44624	3.36	2	2	10.6139	4.92	3	3		0			6.13054	3.62	2	2	773	88.3107	8.646
Q96F86	Enhancer of mRNA-decapping protein 3 OS=Homo sapiens GN=EDC3 PE=1 SV=1 - [EDC3_HUMAN]	13.19	1	3	3	7		0			20.4856	10.43	2	4		0			11.3862	7.28	2	3	508	56.0424	7.10791
Q8IYI6	Exocyst complex component 8 OS=Homo sapiens GN=EXOC8 PE=1 SV=2 - [EXOC8_HUMAN]	6.62	1	2	2	7		0			12.1643	6.62	2	3	7.54461	6.62	2	2	7.62065	6.62	2	2	725	81.7474	5.49072
Q86UY5	Protein FAM83A OS=Homo sapiens GN=FAM83A PE=1 SV=1 - [FA83A_HUMAN]	14.29	3	4	4	7	15.6427	9.45	2	4		0			10.84	10.37	3	3		0			434	47.4281	8.82178
Q9HC44	Vasculin-like protein 1 OS=Homo sapiens GN=GPBP1L1 PE=1 SV=1 - [GPBL1_HUMAN]	12.45	1	3	3	7	7.54515	6.96	2	2	10.6931	9.07	2	3		0			7.0276	8.86	2	2	474	52.2694	6.84424
Q92522	Histone H1x OS=Homo sapiens GN=H1FX PE=1 SV=1 - [H1X_HUMAN]	28.64	1	6	6	7	7.02555	10.33	2	2	10.382	17.84	3	3	6.5699	12.68	2	2		0			213	22.4735	10.7554
Q8IXQ4	GPALPP motifs-containing protein 1 OS=Homo sapiens GN=GPALPP1 PE=1 SV=1 - [GPAM1_HUMAN]	17.65	2	5	5	7	12.9008	17.35	4	4		0			10.445	7.65	3	3		0			340	38.1187	5.41455
P10644	cAMP-dependent protein kinase type I-alpha regulatory subunit OS=Homo sapiens GN=PRKAR1A PE=1 SV=1 - [KAP0_HUMAN]	15.75	1	5	5	7		0				0			26.4685	15.75	5	7					381	42.955	5.35107
O15116	U6 snRNA-associated Sm-like protein LSm1 OS=Homo sapiens GN=LSM1 PE=1 SV=1 - [LSM1_HUMAN]	24.81	1	2	2	7	12.1562	24.81	2	3		0			16.9852	24.81	2	4		0			133	15.1701	5.22412
P49736	DNA replication licensing factor MCM2 OS=Homo sapiens GN=MCM2 PE=1 SV=4 - [MCM2_HUMAN]	11.95	1	7	7	7	15.7764	6.75	4	4		0			11.8685	5.2	3	3		0			904	101.832	5.51611
Q9NYL2	Mitogen-activated protein kinase kinase kinase MLT OS=Homo sapiens GN=ZAK PE=1 SV=3 - [MLTK_HUMAN]	10.25	1	5	5	7	6.57901	3.25	2	2	7.53636	3.75	2	2	12.7605	7	3	3		0			800	91.0976	7.86963
Q9H814	Phosphorylated adapter RNA export protein OS=Homo sapiens GN=PHAX PE=1 SV=1 - [PHAX_HUMAN]	9.39	1	3	3	7	11.1351	9.39	3	3		0			14.5018	6.09	2	4		0			394	44.3751	5.40186
P22061	Protein-L-isoaspartate(D-aspartate) O-methyltransferase OS=Homo sapiens GN=PCMT1 PE=1 SV=4 - [PIMT_HUMAN]	34.8	2	4	4	7		0			8.75556	15.86	2	2	11.3628	22.47	2	3	7.34045	12.33	2	2	227	24.6206	7.21045
Q9NRX1	RNA-binding protein PNO1 OS=Homo sapiens GN=PNO1 PE=1 SV=1 - [PNO1_HUMAN]	23.81	1	5	5	7	14.8604	17.46	3	4		0			13.027	12.7	2	3		0			252	27.9069	9.72998
P32119	Peroxiredoxin-2 OS=Homo sapiens GN=PRDX2 PE=1 SV=5 - [PRDX2_HUMAN]	31.82	1	3	4	7		0				0			7.48529	9.09	2	2	14.5046	26.26	3	4	198	21.8782	5.97314
P49642	DNA primase small subunit OS=Homo sapiens GN=PRIM1 PE=1 SV=1 - [PRI1_HUMAN]	9.52	1	3	3	7	15.607	6.67	2	4		0			11.0297	9.52	3	3		0			420	49.8704	8.20654
P07737	Profilin-1 OS=Homo sapiens GN=PFN1 PE=1 SV=2 - [PROF1_HUMAN]	41.43	1	4	4	7		0			28.4753	41.43	4	7		0				0			140	15.0446	8.26514
Q8NFJ5	Retinoic acid-induced protein 3 OS=Homo sapiens GN=GPRC5A PE=1 SV=2 - [RAI3_HUMAN]	19.05	1	3	3	7		0			17.1642	13.45	2	4		0			13.157	15.41	2	3	357	40.2249	8.14795
Q9Y4C8	Probable RNA-binding protein 19 OS=Homo sapiens GN=RBM19 PE=1 SV=3 - [RBM19_HUMAN]	7.71	1	5	5	7	23.1544	7.71	5	5		0			9.12224	3.02	2	2		0			960	107.265	6.53662
Q9Y2P8	RNA 3'-terminal phosphate cyclase-like protein OS=Homo sapiens GN=RCL1 PE=1 SV=3 - [RCL1_HUMAN]	10.72	1	2	2	7	18.7313	10.72	2	4		0			10.5691	10.72	2	3		0			373	40.8166	9.26123
Q9HAU5	Regulator of nonsense transcripts 2 OS=Homo sapiens GN=UPF2 PE=1 SV=1 - [RENT2_HUMAN]	5.19	1	5	5	7	9.92812	2.83	2	2		0			17.7969	5.11	4	5		0			1272	147.717	5.69385
P04843	Dolichyl-diphosphooligosaccharide--protein glycosyltransferase subunit 1 OS=Homo sapiens GN=RPN1 PE=1 SV=1 - [RPN1_HUMAN]	11.04	1	5	5	7	13.5419	9.06	4	4		0			10.343	6.26	3	3		0			607	68.5268	6.37939
P78346	Ribonuclease P protein subunit p30 OS=Homo sapiens GN=RPP30 PE=1 SV=1 - [RPP30_HUMAN]	29.85	2	5	5	7		0			7.77657	16.04	2	2		0			20.8862	21.27	4	5	268	29.3027	8.90967
Q8TAD8	Smad nuclear-interacting protein 1 OS=Homo sapiens GN=SNIP1 PE=1 SV=1 - [SNIP1_HUMAN]	20.71	1	4	4	7	7.99511	9.85	2	2		0			6.82006	11.11	2	2	11.1238	14.65	3	3	396	45.7503	9.99365
P35237	Serpin B6 OS=Homo sapiens GN=SERPINB6 PE=1 SV=3 - [SPB6_HUMAN]	16.49	1	4	4	7		0			7.32247	7.18	2	2	12.8417	9.31	2	3	7.6663	9.31	2	2	376	42.5941	5.2749
Q9Y3F4	Serine-threonine kinase receptor-associated protein OS=Homo sapiens GN=STRAP PE=1 SV=1 - [STRAP_HUMAN]	8.86	2	2	2	7	13.8748	8.86	2	3	10.2697	8.86	2	2	10.3711	8.86	2	2		0			350	38.414	5.12256
Q9P031	Thyroid transcription factor 1-associated protein 26 OS=Homo sapiens GN=CCDC59 PE=1 SV=2 - [TAP26_HUMAN]	19.09	1	4	4	7	7.32781	8.3	2	2	7.21598	8.71	2	2	10.6706	11.2	2	3		0			241	28.652	9.87646
Q5JUR7	Testis-expressed sequence 30 protein OS=Homo sapiens GN=TEX30 PE=2 SV=1 - [TEX30_HUMAN]	24.67	1	4	4	7		0			26.4889	24.67	4	7		0				0			227	25.5681	8.66064
Q8N1G0	Zinc finger protein 687 OS=Homo sapiens GN=ZNF687 PE=1 SV=1 - [ZN687_HUMAN]	6.87	2	5	5	7	17.138	5.98	4	4		0			10.497	4.28	3	3		0			1237	129.446	8.19189
Q6DD87	Zinc finger protein 787 OS=Homo sapiens GN=ZNF787 PE=1 SV=3 - [ZN787_HUMAN]	17.23	1	4	4	7	8.43598	12.01	2	2		0			12.5021	16.97	3	3	9.37854	13.84	2	2	383	40.5177	7.84033
P11274-2	Isoform 2 of Breakpoint cluster region protein OS=Homo sapiens GN=BCR - [BCR_HUMAN]	6.11	2	4	4	7	20.9116	6.11	4	5		0			9.61488	3.5	2	2		0			1227	137.642	7.21045
Q99627-2	Isoform 2 of COP9 signalosome complex subunit 8 OS=Homo sapiens GN=COPS8 - [CSN8_HUMAN]	30	2	3	3	7	20.5536	30	3	5					7.71618	16.88	2	2		0			160	17.8983	7.25439
Q96EY1-2	Isoform 2 of DnaJ homolog subfamily A member 3, mitochondrial OS=Homo sapiens GN=DNAJA3 - [DNJA3_HUMAN]	12.8	1	1	3	7	8.46446	6.18	2	2		0			13.4368	10.15	2	4		0			453	49.5802	9.39307
Q9Y262-2	Isoform 2 of Eukaryotic translation initiation factor 3 subunit L OS=Homo sapiens GN=EIF3L - [EIF3L_HUMAN]	12.79	2	4	4	7	26.3356	12.79	4	5		0			9.11913	6.98	2	2		0			516	60.9747	7.03467
Q9NYL4-2	Isoform 2 of Peptidyl-prolyl cis-trans isomerase FKBP11 OS=Homo sapiens GN=FKBP11 - [FKB11_HUMAN]	24.66	2	3	3	7		0			6.29955	19.18	2	2	7.41349	12.33	2	2	12.1442	24.66	2	3	146	15.7593	6.16357
Q9NY12-2	Isoform 2 of H/ACA ribonucleoprotein complex subunit 1 OS=Homo sapiens GN=GAR1 - [GAR1_HUMAN]	23.62	2	4	4	7	13.8958	19.1	2	3	10.2019	10.05	2	2		0			8.07237	14.57	2	2	199	20.8214	10.4331
Q92908-2	Isoform 2 of Transcription factor GATA-6 OS=Homo sapiens GN=GATA6 - [GATA6_HUMAN]	13.14	2	3	3	7		0				0			16.317	9.58	2	4	12.7676	13.14	3	3	449	45.3579	8.90967
Q14103-4	Isoform 4 of Heterogeneous nuclear ribonucleoprotein D0 OS=Homo sapiens GN=HNRNPD - [HNRPD_HUMAN]	15.68	4	2	3	7	6.8857	8.36	2	2		0			10.0694	8.36	2	3	8.85629	12.2	2	2	287	30.6531	8.41162
Q13505-3	Isoform 3 of Metaxin-1 OS=Homo sapiens GN=MTX1 - [MTX1_HUMAN]	12.93	2	3	3	7		0			11.9993	9.78	2	3	7.11891	7.89	2	2	7.34026	7.89	2	2	317	35.7543	6.29053
Q9Y697-2	Isoform Cytoplasmic of Cysteine desulfurase, mitochondrial OS=Homo sapiens GN=NFS1 - [NFS1_HUMAN]	18.64	2	4	4	7	16.0083	12.34	3	4		0			10.6603	10.33	2	3		0			397	43.9894	7.10791
P23511-2	Isoform Short of Nuclear transcription factor Y subunit alpha OS=Homo sapiens GN=NFYA - [NFYA_HUMAN]	12.58	2	2	2	7		0			11.1139	12.58	2	2		0			22.2264	12.58	2	5	318	33.9184	9.23193
Q14978-3	Isoform 3 of Nucleolar and coiled-body phosphoprotein 1 OS=Homo sapiens GN=NOLC1 - [NOLC1_HUMAN]	8.14	1	2	4	7		0				0			23.3217	6.86	3	5		0			700	73.7017	9.46631
P40938-2	Isoform 2 of Replication factor C subunit 3 OS=Homo sapiens GN=RFC3 - [RFC3_HUMAN]	15.08	2	3	3	7		0			7.59441	10.49	2	2	10.9902	15.08	3	3	7.02009	10.49	2	2	305	34.7339	8.39697
O43251-6	Isoform 6 of RNA binding protein fox-1 homolog 2 OS=Homo sapiens GN=RBFOX2 - [RFOX2_HUMAN]	14	6	3	3	7	7.22234	9.11	2	2	15.0495	10.67	2	3		0			9.09954	9.11	2	2	450	47.1862	6.62451
Q15287-3	Isoform 3 of RNA-binding protein with serine-rich domain 1 OS=Homo sapiens GN=RNPS1 - [RNPS1_HUMAN]	10.07	3	2	2	7	11.9579	10.07	2	3		0			18.9752	10.07	2	4		0			268	30.3357	11.854
Q6IQ49-3	Isoform 3 of Protein SDE2 homolog OS=Homo sapiens GN=SDE2 - [SDE2_HUMAN]	23.31	3	6	6	7		0			13.5702	12.64	3	4	10.9026	10.67	3	3		0			356	39.3425	5.04639
Q9UNH7-2	Isoform 2 of Sorting nexin-6 OS=Homo sapiens GN=SNX6 - [SNX6_HUMAN]	18.62	2	4	4	7	11.0163	14.83	3	3		0			14.9859	18.62	4	4		0			290	33.5494	8.57275
Q86TN4-2	Isoform 2 of tRNA 2'-phosphotransferase 1 OS=Homo sapiens GN=TRPT1 - [TRPT1_HUMAN]	26.47	3	3	3	7		0			6.81629	19.12	2	2	12.197	16.67	2	3	7.61731	16.67	2	2	204	22.4128	8.99756
B7UGX4	Iron-binding protein IscA OS=Escherichia coli O127:H6 (strain E2348/69 / EPEC) GN=iscA PE=3 SV=1 - [ISCA_ECO27]	38.32	1	2	2	7									15.5315	38.32	2	4	16.3876	38.32	2	3	107	11.5487	4.88135
P67870	Casein kinase II subunit beta OS=Homo sapiens GN=CSNK2B PE=1 SV=1 - [CSK2B_HUMAN]	20.47	1	3	3	6	15.3661	12.56	2	3		0			12.8458	20.47	3	3		0			215	24.926	5.5542
P60510	Serine/threonine-protein phosphatase 4 catalytic subunit OS=Homo sapiens GN=PPP4C PE=1 SV=1 - [PP4C_HUMAN]	28.99	1	6	6	6	22.8942	28.99	6	6		0				0				0			307	35.0574	5.05908
P63220	40S ribosomal protein S21 OS=Homo sapiens GN=RPS21 PE=1 SV=1 - [RS21_HUMAN]	44.58	1	4	4	6	7.20724	21.69	2	2		0			6.33643	22.89	2	2	5.89729	22.89	2	2	83	9.10557	8.49951
P62851	40S ribosomal protein S25 OS=Homo sapiens GN=RPS25 PE=1 SV=1 - [RS25_HUMAN]	14.4	1	2	2	6		0				0			12.4433	14.4	2	4	6.78579	14.4	2	2	125	13.7337	10.1108
P62857	40S ribosomal protein S28 OS=Homo sapiens GN=RPS28 PE=1 SV=1 - [RS28_HUMAN]	39.13	1	3	3	6	6.86701	33.33	2	2	7.57861	39.13	2	2	7.08577	23.19	2	2		0			69	7.8362	10.6968
P61764	Syntaxin-binding protein 1 OS=Homo sapiens GN=STXBP1 PE=1 SV=1 - [STXB1_HUMAN]	12.29	2	5	5	6		0			14.9296	7.24	3	4		0			6.01732	5.05	2	2	594	67.5259	6.96143
Q13131	5'-AMP-activated protein kinase catalytic subunit alpha-1 OS=Homo sapiens GN=PRKAA1 PE=1 SV=4 - [AAPK1_HUMAN]	11.81	3	4	4	6		0			12.4853	6.08	2	3		0			12.7347	8.77	3	3	559	63.9686	8.11865
O95816	BAG family molecular chaperone regulator 2 OS=Homo sapiens GN=BAG2 PE=1 SV=1 - [BAG2_HUMAN]	22.27	2	3	3	6	7.40603	15.64	2	2	9.84835	17.06	2	2		0			8.31133	15.64	2	2	211	23.7572	6.69775
P12643	Bone morphogenetic protein 2 OS=Homo sapiens GN=BMP2 PE=1 SV=1 - [BMP2_HUMAN]	15.66	1	3	3	6		0			12.1448	9.6	2	3		0			12.9454	11.36	2	3	396	44.6738	8.95361
Q5VTR2	E3 ubiquitin-protein ligase BRE1A OS=Homo sapiens GN=RNF20 PE=1 SV=2 - [BRE1A_HUMAN]	6.67	1	4	4	6		0			23.8774	6.67	4	6		0				0			975	113.592	5.93506
Q8TDN6	Ribosome biogenesis protein BRX1 homolog OS=Homo sapiens GN=BRIX1 PE=1 SV=2 - [BRX1_HUMAN]	21.53	1	5	5	6	14.3837	12.75	4	4		0			7.33666	11.9	2	2		0			353	41.3749	9.92041
Q96S94	Cyclin-L2 OS=Homo sapiens GN=CCNL2 PE=1 SV=1 - [CCNL2_HUMAN]	10.38	1	3	3	6	12.3996	7.5	2	3		0			11.0757	6.92	2	3		0			520	58.1115	10.2573
P13987	CD59 glycoprotein OS=Homo sapiens GN=CD59 PE=1 SV=1 - [CD59_HUMAN]	18.75	1	2	2	6		0			12.2585	18.75	2	3		0			12.2785	18.75	2	3	128	14.1678	6.48096
Q99459	Cell division cycle 5-like protein OS=Homo sapiens GN=CDC5L PE=1 SV=2 - [CDC5L_HUMAN]	11.22	1	5	5	6	13.0037	4.99	2	3		0			12.9695	6.23	3	3		0			802	92.1937	8.17725
P48444	Coatomer subunit delta OS=Homo sapiens GN=ARCN1 PE=1 SV=1 - [COPD_HUMAN]	13.11	1	4	4	6	13.283	10.96	3	3		0			10.2841	6.65	3	3		0			511	57.1741	6.21436
P21291	Cysteine and glycine-rich protein 1 OS=Homo sapiens GN=CSRP1 PE=1 SV=3 - [CSRP1_HUMAN]	29.53	1	4	4	6		0			8.32737	16.58	2	2	7.57963	12.95	2	2	7.05843	15.54	2	2	193	20.5538	8.57275
Q9UHI6	Probable ATP-dependent RNA helicase DDX20 OS=Homo sapiens GN=DDX20 PE=1 SV=2 - [DDX20_HUMAN]	10.19	1	4	4	6	14.9715	7.52	3	4		0			6.99955	4.73	2	2		0			824	92.1825	6.94678
Q9HBH1	Peptide deformylase, mitochondrial OS=Homo sapiens GN=PDF PE=1 SV=1 - [DEFM_HUMAN]	18.93	1	3	3	6	7.66086	13.58	2	2	8.61148	13.58	2	2		0			9.65944	13.58	2	2	243	26.996	9.15869
Q96EY1	DnaJ homolog subfamily A member 3, mitochondrial OS=Homo sapiens GN=DNAJA3 PE=1 SV=2 - [DNJA3_HUMAN]	8.33	1	1	3	6	8.46446	5.83	2	2	8.74931	5.83	2	2		0				0			480	52.4555	9.26123
O75821	Eukaryotic translation initiation factor 3 subunit G OS=Homo sapiens GN=EIF3G PE=1 SV=2 - [EIF3G_HUMAN]	25.94	1	5	5	6	14.9807	23.13	4	4		0			7.78019	7.19	2	2		0			320	35.5889	6.12549
P30040	Endoplasmic reticulum resident protein 29 OS=Homo sapiens GN=ERP29 PE=1 SV=4 - [ERP29_HUMAN]	22.61	1	4	4	6		0			6.55693	13.03	2	2		0			14.4767	18.77	3	4	261	28.9752	7.31299
P15311	Ezrin OS=Homo sapiens GN=EZR PE=1 SV=4 - [EZRI_HUMAN]	11.26	1	3	4	6		0			20.6771	11.26	4	6		0				0			586	69.3697	6.26514
Q96AE4	Far upstream element-binding protein 1 OS=Homo sapiens GN=FUBP1 PE=1 SV=3 - [FUBP1_HUMAN]	9.01	2	4	4	6		0				0			8.86062	5.12	2	2	15.4662	6.99	3	4	644	67.5185	7.60596
P06744	Glucose-6-phosphate isomerase OS=Homo sapiens GN=GPI PE=1 SV=4 - [G6PI_HUMAN]	5.73	2	2	2	6	6.27492	5.73	2	2	8.35963	5.73	2	2		0			9.47295	5.73	2	2	558	63.1072	8.32373
O75496	Geminin OS=Homo sapiens GN=GMNN PE=1 SV=1 - [GEMI_HUMAN]	27.27	1	4	4	6	15.7416	27.27	4	4					7.62569	17.7	2	2		0			209	23.5507	4.95752
P47813	Eukaryotic translation initiation factor 1A, X-chromosomal OS=Homo sapiens GN=EIF1AX PE=1 SV=2 - [IF1AX_HUMAN]	33.33	2	5	5	6	13.7404	26.39	4	4		0			6.03092	14.58	2	2		0			144	16.4502	5.23682
Q9NV31	U3 small nucleolar ribonucleoprotein protein IMP3 OS=Homo sapiens GN=IMP3 PE=1 SV=1 - [IMP3_HUMAN]	29.35	1	4	4	6	14.14	29.35	4	4					7.67052	15.76	2	2		0			184	21.8366	9.49561
Q8N163	Cell cycle and apoptosis regulator protein 2 OS=Homo sapiens GN=CCAR2 PE=1 SV=2 - [CCAR2_HUMAN]	11.27	2	4	4	6	6.59121	4.66	2	2	7.11383	6.61	2	2	8.9795	6.61	2	2		0			923	102.838	5.22412
Q9HA64	Ketosamine-3-kinase OS=Homo sapiens GN=FN3KRP PE=1 SV=2 - [KT3K_HUMAN]	8.74	1	2	2	6		0				0			11.813	8.74	2	3	11.4107	8.74	2	3	309	34.3902	7.32764
P33991	DNA replication licensing factor MCM4 OS=Homo sapiens GN=MCM4 PE=1 SV=5 - [MCM4_HUMAN]	4.29	1	2	2	6	10.9029	4.29	2	3		0			12.5351	4.29	2	3		0			863	96.4976	6.7417
P30990	Neurotensin/neuromedin N OS=Homo sapiens GN=NTS PE=1 SV=2 - [NEUT_HUMAN]	37.65	1	3	3	6		0			19.6929	37.65	3	4		0			11.0383	29.41	2	2	170	19.782	7.09326
Q9BPW8	Protein NipSnap homolog 1 OS=Homo sapiens GN=NIPSNAP1 PE=1 SV=1 - [NIPS1_HUMAN]	18.31	1	3	3	6		0			6.31482	9.86	2	2	6.28695	13.38	2	2	7.33137	13.38	2	2	284	33.2888	9.30518
Q9Y3T9	Nucleolar complex protein 2 homolog OS=Homo sapiens GN=NOC2L PE=1 SV=4 - [NOC2L_HUMAN]	6.81	1	3	3	6	10.8005	6.81	3	3		0			11.9959	5.07	2	3		0			749	84.8662	5.61768
Q9H8H0	Nucleolar protein 11 OS=Homo sapiens GN=NOL11 PE=1 SV=1 - [NOL11_HUMAN]	9.6	1	3	3	6	14.5195	9.6	3	4		0			7.40678	6.95	2	2		0			719	81.0719	6.07471
Q9UGY1	Nucleolar protein 12 OS=Homo sapiens GN=NOL12 PE=1 SV=1 - [NOL12_HUMAN]	18.31	1	2	2	6		0			9.17349	18.31	2	2		0			19.848	18.31	2	4	213	24.6482	10.228
Q7Z417	Nuclear fragile X mental retardation-interacting protein 2 OS=Homo sapiens GN=NUFIP2 PE=1 SV=1 - [NUFP2_HUMAN]	14.1	1	5	5	6		0				0			14.2229	11.08	4	4	7.23891	4.89	2	2	695	76.0747	8.70459
P17980	26S protease regulatory subunit 6A OS=Homo sapiens GN=PSMC3 PE=1 SV=3 - [PRS6A_HUMAN]	15.03	1	4	4	6		0			7.64164	7.74	2	2	15.6506	7.29	2	4		0			439	49.1725	5.23682
Q92665	28S ribosomal protein S31, mitochondrial OS=Homo sapiens GN=MRPS31 PE=1 SV=3 - [RT31_HUMAN]	19.75	1	4	4	6	24.4968	19.75	4	6		0				0				0			395	45.2905	9.29053
P82673	28S ribosomal protein S35, mitochondrial OS=Homo sapiens GN=MRPS35 PE=1 SV=1 - [RT35_HUMAN]	20.12	1	4	4	6	10.0334	8.67	2	2	16.7157	15.48	3	4		0				0			323	36.8211	8.23584
Q13188	Serine/threonine-protein kinase 3 OS=Homo sapiens GN=STK3 PE=1 SV=2 - [STK3_HUMAN]	10.39	2	4	4	6		0				0			23.7887	10.39	4	6		0			491	56.265	5.23682
Q9BZK7	F-box-like/WD repeat-containing protein TBL1XR1 OS=Homo sapiens GN=TBL1XR1 PE=1 SV=1 - [TBL1R_HUMAN]	12.45	1	3	3	6	11.1619	8.95	2	2		0			19.478	12.45	3	4		0			514	55.5601	5.5542
Q12815	Tastin OS=Homo sapiens GN=TROAP PE=1 SV=3 - [TROAP_HUMAN]	8.61	1	3	3	6		0			7.12196	6.17	2	2	6.73628	6.17	2	2	7.63389	3.86	2	2	778	83.8044	7.35693
O00488	Zinc finger protein 593 OS=Homo sapiens GN=ZNF593 PE=1 SV=2 - [ZN593_HUMAN]	46.27	1	4	4	6		0			11.727	14.18	2	3		0			10.0153	46.27	3	3	134	15.1897	9.81787
Q5XG87	Non-canonical poly(A) RNA polymerase PAPD7 OS=Homo sapiens GN=PAPD7 PE=1 SV=3 - [PAPD7_HUMAN]	7.77	1	3	3	6	7.82777	5.05	2	2		0			7.52216	4.53	2	2	6.57656	5.05	2	2	772	82.3088	9.5249
P84103-2	Isoform 2 of Serine/arginine-rich splicing factor 3 OS=Homo sapiens GN=SRSF3 - [SRSF3_HUMAN]	30.65	2	3	4	6	14.0434	30.65	4	4		0			6.83066	20.97	2	2		0			124	14.1942	10.0815
P49748-2	Isoform 2 of Very long-chain specific acyl-CoA dehydrogenase, mitochondrial OS=Homo sapiens GN=ACADVL - [ACADV_HUMAN]	12.48	3	4	4	6		0			11.7588	4.74	2	3		0			9.7518	10.43	3	3	633	68.0152	8.55811
P42568-2	Isoform 2 of Protein AF-9 OS=Homo sapiens GN=MLLT3 - [AF9_HUMAN]	7.43	2	3	3	6	7.93333	5.49	2	2		0			15.4269	7.43	3	4		0			565	63.0675	8.63135
Q9NZN5-2	Isoform 2 of Rho guanine nucleotide exchange factor 12 OS=Homo sapiens GN=ARHGEF12 - [ARHGC_HUMAN]	4.92	2	4	4	6		0				0			22.7832	4.92	4	6		0			1525	171.009	5.74463
Q2TB18-2	Isoform 2 of Protein asteroid homolog 1 OS=Homo sapiens GN=ASTE1 - [ASTE1_HUMAN]	14.62	2	5	5	6		0				0			6.70836	4.81	2	2	14.1469	11.92	4	4	520	58.8354	8.00146
P05023-3	Isoform 3 of Sodium/potassium-transporting ATPase subunit alpha-1 OS=Homo sapiens GN=ATP1A1 - [AT1A1_HUMAN]	6.65	3	4	4	6	14.3159	5.04	3	3		0			12.6872	3.43	2	3		0			992	109.48	5.31299
Q9P2D3-3	Isoform 3 of HEAT repeat-containing protein 5B OS=Homo sapiens GN=HEATR5B - [HTR5B_HUMAN]	3.78	2	5	5	6		0				0			23.7025	3.78	5	6		0			1982	214.857	7.41553
Q9UKX7-2	Isoform 2 of Nuclear pore complex protein Nup50 OS=Homo sapiens GN=NUP50 - [NUP50_HUMAN]	17.27	2	4	4	6		0				0			7.79905	7.27	2	2	15.5223	13.41	3	4	440	46.8337	8.26514
Q9BXW6-4	Isoform 4 of Oxysterol-binding protein-related protein 1 OS=Homo sapiens GN=OSBPL1A - [OSBL1_HUMAN]	15.85	2	5	5	6		0				0			24.8758	15.85	5	6		0			568	65.0532	5.78271
O43164-2	Isoform 2 of E3 ubiquitin-protein ligase Praja-2 OS=Homo sapiens GN=PJA2 - [PJA2_HUMAN]	11.63	2	4	4	6	13.9766	4.36	2	3		0			11.2383	9.45	3	3		0			688	76.0438	4.42432
Q9NP80-3	Isoform 3 of Calcium-independent phospholipase A2-gamma OS=Homo sapiens GN=PNPLA8 - [PLPL8_HUMAN]	12.32	3	5	5	6		0			7.82803	4.4	2	2		0			13.3556	10.56	4	4	682	76.9831	8.98291
Q99460-2	Isoform 2 of 26S proteasome non-ATPase regulatory subunit 1 OS=Homo sapiens GN=PSMD1 - [PSMD1_HUMAN]	7.27	2	3	3	6		0			16.3725	7.27	3	3		0			12.052	5.1	2	3	922	102.193	5.2749
Q96B01-2	Isoform 2 of RAD51-associated protein 1 OS=Homo sapiens GN=RAD51AP1 - [R51A1_HUMAN]	13.13	3	3	3	6	14.4373	13.13	3	4					7.83932	8.36	2	2		0			335	36.735	9.18799
P14678-2	Isoform SM-B of Small nuclear ribonucleoprotein-associated proteins B and B' OS=Homo sapiens GN=SNRPB - [RSMB_HUMAN]	12.55	5	2	2	6	11.9528	12.55	2	3		0			11.0389	12.55	2	3		0			231	23.6402	10.9019
Q96C92-4	Isoform 4 of Serologically defined colon cancer antigen 3 OS=Homo sapiens GN=SDCCAG3 - [SDCG3_HUMAN]	19.89	4	4	4	6	12.4356	11.33	2	3		0			12.7227	13.26	3	3		0			362	40.0339	4.88135
P31040-3	Isoform 3 of Succinate dehydrogenase [ubiquinone] flavoprotein subunit, mitochondrial OS=Homo sapiens GN=SDHA - [SDHA_HUMAN]	14.64	3	3	3	6	7.92743	8.86	2	2		0				0			14.9668	14.64	3	4	519	56.6146	7.50342
O95905-2	Isoform 2 of Protein SGT1 OS=Homo sapiens GN=ECD - [SGT1_HUMAN]	12.81	3	3	3	6	12.6271	9.65	2	3		0			11.3686	7.49	2	3		0			601	67.6695	4.75439
P47897-2	Isoform 2 of Glutamine--tRNA ligase OS=Homo sapiens GN=QARS - [SYQ_HUMAN]	6.94	2	3	3	6		0			7.23587	5.1	2	2	7.34365	4.84	2	2	7.0869	4.84	2	2	764	86.5242	7.04932
Q9UPT9-2	Isoform 2 of Ubiquitin carboxyl-terminal hydrolase 22 OS=Homo sapiens GN=USP22 - [UBP22_HUMAN]	9.55	2	4	4	6		0			11.643	4.29	2	3		0			9.12092	5.26	2	3	513	58.1416	8.14795
P38606-2	Isoform 2 of V-type proton ATPase catalytic subunit A OS=Homo sapiens GN=ATP6V1A - [VATA_HUMAN]	6.68	2	2	2	6		0				0			7.69448	6.68	2	2	14.8019	6.68	2	4	584	64.6948	5.65576
O60664-4	Isoform 4 of Perilipin-3 OS=Homo sapiens GN=PLIN3 - [PLIN3_HUMAN]	21.33	3	5	5	6					17.5733	17.3	4	4	9.04293	7.58	2	2		0			422	45.7752	5.42725
Q92572	AP-3 complex subunit sigma-1 OS=Homo sapiens GN=AP3S1 PE=1 SV=1 - [AP3S1_HUMAN]	13.47	1	2	2	5	19.6188	13.47	2	5						0							193	21.7181	5.38916
P63167	Dynein light chain 1, cytoplasmic OS=Homo sapiens GN=DYNLL1 PE=1 SV=1 - [DYL1_HUMAN]	38.2	1	2	2	5		0			14.5457	38.2	2	3	8.70503	38.2	2	2		0			89	10.3591	7.40088
P30533	Alpha-2-macroglobulin receptor-associated protein OS=Homo sapiens GN=LRPAP1 PE=1 SV=1 - [AMRP_HUMAN]	19.05	1	5	5	5		0			8.77846	8.96	2	2		0			9.23812	10.08	3	3	357	41.4409	8.77783
P00966	Argininosuccinate synthase OS=Homo sapiens GN=ASS1 PE=1 SV=2 - [ASSY_HUMAN]	11.41	1	3	3	5		0			6.61726	6.31	2	2		0			11.1509	11.41	3	3	412	46.501	8.01611
O14965	Aurora kinase A OS=Homo sapiens GN=AURKA PE=1 SV=2 - [AURKA_HUMAN]	16.63	1	4	4	5		0			8.97849	10.67	2	2		0			10.945	11.66	3	3	403	45.7808	9.39307
Q9Y3X0	Coiled-coil domain-containing protein 9 OS=Homo sapiens GN=CCDC9 PE=1 SV=1 - [CCDC9_HUMAN]	7.53	1	2	2	5	18.3887	7.53	2	5		0				0				0			531	59.6671	5.40186
Q2KHT3	Protein CLEC16A OS=Homo sapiens GN=CLEC16A PE=2 SV=2 - [CL16A_HUMAN]	7.79	2	4	4	5		0			13.7154	6.65	3	3	8.95852	2.85	2	2		0			1053	117.64	5.85889
Q9H3G5	Probable serine carboxypeptidase CPVL OS=Homo sapiens GN=CPVL PE=1 SV=2 - [CPVL_HUMAN]	5.46	1	2	2	5		0				0			12.5607	5.46	2	3	7.12374	5.46	2	2	476	54.1291	5.61768
Q9NUL7	Probable ATP-dependent RNA helicase DDX28 OS=Homo sapiens GN=DDX28 PE=1 SV=2 - [DDX28_HUMAN]	10.93	1	3	3	5		0			10.2624	10.93	3	3	6.04643	7.78	2	2		0			540	59.5445	10.4185
Q96C19	EF-hand domain-containing protein D2 OS=Homo sapiens GN=EFHD2 PE=1 SV=1 - [EFHD2_HUMAN]	22.5	1	4	4	5		0			9.93433	15.42	3	3		0			7.58818	11.25	2	2	240	26.6805	5.19873
Q14192	Four and a half LIM domains protein 2 OS=Homo sapiens GN=FHL2 PE=1 SV=3 - [FHL2_HUMAN]	26.52	1	4	4	5		0				0				0			17.9719	26.52	4	5	279	32.1706	7.54736
Q8WUU5	GATA zinc finger domain-containing protein 1 OS=Homo sapiens GN=GATAD1 PE=1 SV=1 - [GATD1_HUMAN]	18.59	1	3	3	5		0			8.09478	12.27	2	2		0			12.3488	13.01	2	3	269	28.6725	9.40771
P35052	Glypican-1 OS=Homo sapiens GN=GPC1 PE=1 SV=2 - [GPC1_HUMAN]	9.68	1	3	3	5	6.38173	6.63	2	2		0			12.6124	6.45	2	3		0			558	61.641	7.29834
P05198	Eukaryotic translation initiation factor 2 subunit 1 OS=Homo sapiens GN=EIF2S1 PE=1 SV=3 - [IF2A_HUMAN]	13.97	1	3	3	5	8.34349	9.21	2	2	13.9307	13.97	3	3		0				0			315	36.0894	5.08447
Q9P0J7	E3 ubiquitin-protein ligase KCMF1 OS=Homo sapiens GN=KCMF1 PE=1 SV=2 - [KCMF1_HUMAN]	18.11	1	3	3	5	11.5057	13.65	2	3		0			7.93617	11.55	2	2		0			381	41.9189	5.65576
O95232	Luc7-like protein 3 OS=Homo sapiens GN=LUC7L3 PE=1 SV=2 - [LC7L3_HUMAN]	15.74	1	5	5	5		0				0			22.8403	15.74	5	5		0			432	51.4351	9.78857
P62312	U6 snRNA-associated Sm-like protein LSm6 OS=Homo sapiens GN=LSM6 PE=1 SV=1 - [LSM6_HUMAN]	57.5	1	3	3	5	24.7945	57.5	3	5		0				0				0			80	9.12177	9.5835
Q8N183	Mimitin, mitochondrial OS=Homo sapiens GN=NDUFAF2 PE=1 SV=1 - [MIMIT_HUMAN]	20.12	1	2	2	5		0			20.2104	20.12	2	5		0				0			169	19.8441	8.96826
P51511	Matrix metalloproteinase-15 OS=Homo sapiens GN=MMP15 PE=1 SV=1 - [MMP15_HUMAN]	4.33	1	2	2	5		0				0			9.5671	4.33	2	3	6.56085	4.33	2	2	669	75.7589	7.45947
O75607	Nucleoplasmin-3 OS=Homo sapiens GN=NPM3 PE=1 SV=3 - [NPM3_HUMAN]	42.7	1	4	4	5	18.3476	42.7	4	5		0				0				0			178	19.3314	4.62744
Q9Y5Y2	Cytosolic Fe-S cluster assembly factor NUBP2 OS=Homo sapiens GN=NUBP2 PE=1 SV=1 - [NUBP2_HUMAN]	19.56	1	2	2	5	8.68807	19.56	2	2	11.1602	19.56	2	3		0				0			271	28.8068	5.8335
O94762	ATP-dependent DNA helicase Q5 OS=Homo sapiens GN=RECQL5 PE=1 SV=2 - [RECQ5_HUMAN]	5.95	1	3	3	5		0				0			11.876	5.95	3	3	6.95853	4.74	2	2	991	108.79	8.55811
P50914	60S ribosomal protein L14 OS=Homo sapiens GN=RPL14 PE=1 SV=4 - [RL14_HUMAN]	20.93	1	4	4	5		0				0			6.46906	10.23	2	2	9.41612	15.35	3	3	215	23.417	10.9312
Q6P161	39S ribosomal protein L54, mitochondrial OS=Homo sapiens GN=MRPL54 PE=1 SV=1 - [RM54_HUMAN]	41.3	1	2	2	5	12.2032	41.3	2	3	9.01088	41.3	2	2		0				0			138	15.8092	9.59814
P82930	28S ribosomal protein S34, mitochondrial OS=Homo sapiens GN=MRPS34 PE=1 SV=2 - [RT34_HUMAN]	27.52	1	3	3	5		0			7.62549	18.81	2	2		0			10.4484	21.1	2	3	218	25.6345	9.979
P31949	Protein S100-A11 OS=Homo sapiens GN=S100A11 PE=1 SV=2 - [S10AB_HUMAN]	34.29	1	3	3	5		0			11.7158	34.29	3	3		0			6.86113	23.81	2	2	105	11.7328	7.12256
Q9BWG6	Sodium channel modifier 1 OS=Homo sapiens GN=SCNM1 PE=1 SV=1 - [SCNM1_HUMAN]	25.65	2	3	3	5	7.46932	13.04	2	2		0			11.8211	25.65	3	3		0			230	25.9332	8.86572
P37108	Signal recognition particle 14 kDa protein OS=Homo sapiens GN=SRP14 PE=1 SV=2 - [SRP14_HUMAN]	45.59	1	4	4	5		0			7.065	28.68	2	2	9.65899	38.24	3	3		0			136	14.5608	10.0376
Q9UQ35	Serine/arginine repetitive matrix protein 2 OS=Homo sapiens GN=SRRM2 PE=1 SV=2 - [SRRM2_HUMAN]	1.6	1	3	3	5		0				0			18.8489	1.6	3	5		0			2752	299.438	12.0591
P41252	Isoleucine--tRNA ligase, cytoplasmic OS=Homo sapiens GN=IARS PE=1 SV=2 - [SYIC_HUMAN]	4.12	1	2	2	5		0				0			12.8319	4.12	2	3	7.83963	4.12	2	2	1262	144.406	6.15088
Q13148	TAR DNA-binding protein 43 OS=Homo sapiens GN=TARDBP PE=1 SV=1 - [TADBP_HUMAN]	15.94	1	3	3	5		0				0			11.3234	15.94	3	3	7.1578	7.25	2	2	414	44.7113	6.18896
O00268	Transcription initiation factor TFIID subunit 4 OS=Homo sapiens GN=TAF4 PE=1 SV=2 - [TAF4_HUMAN]	7.19	1	4	4	5		0				0			19.0078	7.19	4	5		0			1085	110.047	9.93506
Q9Y6I4	Ubiquitin carboxyl-terminal hydrolase 3 OS=Homo sapiens GN=USP3 PE=1 SV=2 - [UBP3_HUMAN]	13.65	2	5	5	5		0			11.8172	8.08	3	3		0			6.51816	5.58	2	2	520	58.8589	8.17725
O00308	NEDD4-like E3 ubiquitin-protein ligase WWP2 OS=Homo sapiens GN=WWP2 PE=1 SV=2 - [WWP2_HUMAN]	4.94	1	3	3	5		0				0			12.9662	4.94	3	3	8.22452	3.91	2	2	870	98.8501	7.12256
P20290-2	Isoform 2 of Transcription factor BTF3 OS=Homo sapiens GN=BTF3 - [BTF3_HUMAN]	46.91	2	4	4	5		0			24.2087	46.91	4	5		0				0			162	17.6882	7.50342
Q6ZN18-3	Isoform 3 of Zinc finger protein AEBP2 OS=Homo sapiens GN=AEBP2 - [AEBP2_HUMAN]	23.26	3	4	4	5	20.8514	23.26	4	5		0				0				0			301	33.9593	9.94971
O75179-6	Isoform 6 of Ankyrin repeat domain-containing protein 17 OS=Homo sapiens GN=ANKRD17 - [ANR17_HUMAN]	3.61	4	5	5	5	19.7702	3.61	5	5		0				0				0			2352	246.598	6.68311
P15291-2	Isoform Short of Beta-1,4-galactosyltransferase 1 OS=Homo sapiens GN=B4GALT1 - [B4GT1_HUMAN]	10.39	2	2	2	5		0			11.872	10.39	2	3		0			7.59171	10.39	2	2	385	42.5106	8.49951
P24941-2	Isoform 2 of Cyclin-dependent kinase 2 OS=Homo sapiens GN=CDK2 - [CDK2_HUMAN]	15.53	2	3	3	5		0			7.22378	10.23	2	2		0			9.64961	15.53	3	3	264	30.0161	9.14404
Q969X6-2	Isoform 2 of Cirhin OS=Homo sapiens GN=CIRH1A - [CIR1A_HUMAN]	6.13	2	2	2	5	10.4327	6.13	2	3		0			7.39495	6.13	2	2		0			571	64.0778	8.646
O75534-2	Isoform 2 of Cold shock domain-containing protein E1 OS=Homo sapiens GN=CSDE1 - [CSDE1_HUMAN]	8.47	4	4	4	5		0				0			18.9279	8.47	4	5		0			767	85.6934	6.20166
Q96EP5-2	Isoform 2 of DAZ-associated protein 1 OS=Homo sapiens GN=DAZAP1 - [DAZP1_HUMAN]	8.2	2	2	2	5	6.56703	8.2	2	2		0			10.5247	8.2	2	3		0			378	40.5038	8.27979
P29692-3	Isoform 3 of Elongation factor 1-delta OS=Homo sapiens GN=EEF1D - [EF1D_HUMAN]	19.84	3	4	4	5		0				0			10.4633	14.4	3	3	7.78872	10.12	2	2	257	28.5404	4.91943
P39748-2	Isoform FENMIT of Flap endonuclease 1 OS=Homo sapiens GN=FEN1 - [FEN1_HUMAN]	14.87	2	3	3	5		0			7.81962	11.39	2	2		0			10.9433	14.87	3	3	316	35.6505	8.88037
P13807-2	Isoform 2 of Glycogen [starch] synthase, muscle OS=Homo sapiens GN=GYS1 - [GYS1_HUMAN]	13.67	2	5	5	5	20.3606	13.67	5	5		0				0				0			673	76.4348	6.53662
Q15056-2	Isoform Short of Eukaryotic translation initiation factor 4H OS=Homo sapiens GN=EIF4H - [IF4H_HUMAN]	17.98	2	3	3	5		0			10.353	12.28	2	3		0			6.44263	11.84	2	2	228	25.1845	8.08936
Q9HCC0-2	Isoform 2 of Methylcrotonoyl-CoA carboxylase beta chain, mitochondrial OS=Homo sapiens GN=MCCC2 - [MCCB_HUMAN]	10.86	2	3	3	5		0			22.7039	10.86	3	5		0				0			525	57.4824	7.7085
P40926-2	Isoform 2 of Malate dehydrogenase, mitochondrial OS=Homo sapiens GN=MDH2 - [MDHM_HUMAN]	19.93	2	4	4	5		0			12.6427	15.54	3	3		0			9.82502	10.14	2	2	296	30.8552	8.42627
Q16891-3	Isoform 3 of MICOS complex subunit MIC60 OS=Homo sapiens GN=IMMT - [MIC60_HUMAN]	8.13	4	3	3	5		0			9.99575	6.2	2	3		0			6.79016	4.27	2	2	726	79.9775	6.7417
Q8N108-16	Isoform 6 of Mesoderm induction early response protein 1 OS=Homo sapiens GN=MIER1 - [MIER1_HUMAN]	14.55	9	4	4	5	8.50619	6.93	2	2		0			10.2114	10.16	3	3		0			433	49.0676	4.37354
P43246-2	Isoform 2 of DNA mismatch repair protein Msh2 OS=Homo sapiens GN=MSH2 - [MSH2_HUMAN]	6.91	2	3	3	5	8.09788	3.57	2	2	16.643	5.3	2	3		0				0			868	97.2609	5.75732
Q9HCJ3-2	Isoform 2 of Ribonucleoprotein PTB-binding 2 OS=Homo sapiens GN=RAVER2 - [RAVR2_HUMAN]	5.9	2	2	2	5		0			21.0302	5.9	2	5		0				0			678	72.9129	7.47412
Q99729-3	Isoform 3 of Heterogeneous nuclear ribonucleoprotein A/B OS=Homo sapiens GN=HNRNPAB - [ROAA_HUMAN]	12.98	2	2	3	5	11.5767	12.98	3	3		0				0				0			285	30.5691	7.91357
Q7Z6B7-2	Isoform 2 of SLIT-ROBO Rho GTPase-activating protein 1 OS=Homo sapiens GN=SRGAP1 - [SRGP1_HUMAN]	6.4	2	4	4	5	7.39076	3.77	2	2		0			11.0117	5.27	3	3		0			1062	121.518	6.7124
Q16629-3	Isoform 3 of Serine/arginine-rich splicing factor 7 OS=Homo sapiens GN=SRSF7 - [SRSF7_HUMAN]	31.82	4	3	4	5	12.9271	31.82	4	4		0				0				0			132	15.2475	9.62744
P56192-2	Isoform 2 of Methionine--tRNA ligase, cytoplasmic OS=Homo sapiens GN=MARS - [SYMC_HUMAN]	10.62	2	3	3	5		0			11.746	8.61	2	3	7.19	5.49	2	2		0			546	61.7763	5.26221
Q9UMZ2-6	Isoform 5 of Synergin gamma OS=Homo sapiens GN=SYNRG - [SYNRG_HUMAN]	5.42	8	3	3	5		0				0			18.2243	5.42	3	5		0			1108	119.434	5.12256
Q9H7E2-3	Isoform 3 of Tudor domain-containing protein 3 OS=Homo sapiens GN=TDRD3 - [TDRD3_HUMAN]	8.2	1	4	4	5		0				0			17.3487	8.2	4	5		0			744	83.0518	8.99756
Q12931-2	Isoform 2 of Heat shock protein 75 kDa, mitochondrial OS=Homo sapiens GN=TRAP1 - [TRAP1_HUMAN]	11.67	2	4	5	5		0			6.70384	3.38	2	2		0			11.7821	8.29	3	3	651	74.2207	7.86963
P62256-2	Isoform 2 of Ubiquitin-conjugating enzyme E2 H OS=Homo sapiens GN=UBE2H - [UBE2H_HUMAN]	19.74	2	2	2	5	20.8201	19.74	2	5		0				0				0			152	17.1634	4.66553
Q9Y4E8-2	Isoform 2 of Ubiquitin carboxyl-terminal hydrolase 15 OS=Homo sapiens GN=USP15 - [UBP15_HUMAN]	8.19	3	4	4	5	17.6232	8.19	4	5		0				0				0			952	109.227	5.14795
O43684-2	Isoform 2 of Mitotic checkpoint protein BUB3 OS=Homo sapiens GN=BUB3 - [BUB3_HUMAN]	18.1	2	4	4	4		0			9.35669	10.12	2	2	7.52765	7.98	2	2		0			326	36.9311	6.84424
Q9Y324	rRNA-processing protein FCF1 homolog OS=Homo sapiens GN=FCF1 PE=2 SV=1 - [FCF1_HUMAN]	15.66	1	2	2	4		0				0			13.6022	15.66	2	4		0			198	23.3542	9.70068
Q8NAV1	Pre-mRNA-splicing factor 38A OS=Homo sapiens GN=PRPF38A PE=1 SV=1 - [PR38A_HUMAN]	8.97	1	2	2	4	15.6477	8.97	2	4		0				0				0			312	37.4534	9.96436
P63000	Ras-related C3 botulinum toxin substrate 1 OS=Homo sapiens GN=RAC1 PE=1 SV=1 - [RAC1_HUMAN]	18.75	2	3	3	4		0			6.24318	13.02	2	2		0				0			192	21.4362	8.49951
P62280	40S ribosomal protein S11 OS=Homo sapiens GN=RPS11 PE=1 SV=3 - [RS11_HUMAN]	17.72	1	2	2	4	7.18907	17.72	2	2		0			7.89645	17.72	2	2		0			158	18.419	10.3013
P62854	40S ribosomal protein S26 OS=Homo sapiens GN=RPS26 PE=1 SV=3 - [RS26_HUMAN]	23.48	1	2	2	4		0			7.62341	23.48	2	2	7.62173	23.48	2	2		0			115	13.0071	11.0044
P42677	40S ribosomal protein S27 OS=Homo sapiens GN=RPS27 PE=1 SV=3 - [RS27_HUMAN]	28.57	1	2	2	4	6.72472	28.57	2	2	6.45825	28.57	2	2		0				0			84	9.45484	9.45166
P30153	Serine/threonine-protein phosphatase 2A 65 kDa regulatory subunit A alpha isoform OS=Homo sapiens GN=PPP2R1A PE=1 SV=4 - [2AAA_HUMAN]	12.22	1	4	4	4		0				0				0			14.1848	12.22	4	4	589	65.2669	5.10986
P63151	Serine/threonine-protein phosphatase 2A 55 kDa regulatory subunit B alpha isoform OS=Homo sapiens GN=PPP2R2A PE=1 SV=1 - [2ABA_HUMAN]	12.3	2	3	3	4		0			13.8788	12.3	3	4		0				0			447	51.6595	6.20166
O00170	AH receptor-interacting protein OS=Homo sapiens GN=AIP PE=1 SV=2 - [AIP_HUMAN]	17.27	1	3	3	4		0			15.0054	17.27	3	4		0				0			330	37.6121	6.29053
Q96IF1	LIM domain-containing protein ajuba OS=Homo sapiens GN=AJUBA PE=1 SV=1 - [AJUBA_HUMAN]	17.29	1	4	4	4		0			6.45067	7.25	2	2		0			7.21588	10.04	2	2	538	56.8971	7.13721
P48047	ATP synthase subunit O, mitochondrial OS=Homo sapiens GN=ATP5O PE=1 SV=1 - [ATPO_HUMAN]	16.9	1	3	3	4	6.21589	10.33	2	2	6.67057	11.74	2	2		0				0			213	23.2627	9.96436
Q86UT8	Coiled-coil domain-containing protein 84 OS=Homo sapiens GN=CCDC84 PE=2 SV=1 - [CCD84_HUMAN]	9.04	1	2	2	4		0			6.79415	9.04	2	2		0			7.20307	9.04	2	2	332	37.9499	8.22119
Q9NRG0	Chromatin accessibility complex protein 1 OS=Homo sapiens GN=CHRAC1 PE=1 SV=1 - [CHRC1_HUMAN]	33.59	1	2	2	4	7.39194	33.59	2	2	7.84322	33.59	2	2		0				0			131	14.7015	5.09717
P49759	Dual specificity protein kinase CLK1 OS=Homo sapiens GN=CLK1 PE=1 SV=2 - [CLK1_HUMAN]	11.98	2	3	3	4	8.22958	8.06	2	2		0			7.70958	6.82	2	2		0			484	57.2545	8.86572
P20674	Cytochrome c oxidase subunit 5A, mitochondrial OS=Homo sapiens GN=COX5A PE=1 SV=2 - [COX5A_HUMAN]	36	1	3	3	4		0				0			6.17897	26	2	2	6.02747	16	2	2	150	16.7517	6.78564
Q9NXF7	DDB1- and CUL4-associated factor 16 OS=Homo sapiens GN=DCAF16 PE=1 SV=1 - [DCA16_HUMAN]	15.28	1	3	3	4	15.1836	15.28	3	4		0				0				0			216	24.178	6.03662
Q53GQ0	Estradiol 17-beta-dehydrogenase 12 OS=Homo sapiens GN=HSD17B12 PE=1 SV=2 - [DHB12_HUMAN]	12.82	1	3	3	4		0			6.28838	9.29	2	2	7.50855	8.01	2	2		0			312	34.3022	9.31982
Q5F1R6	DnaJ homolog subfamily C member 21 OS=Homo sapiens GN=DNAJC21 PE=1 SV=2 - [DJC21_HUMAN]	8.29	3	3	3	4	18.0978	8.29	3	4		0				0				0			531	61.9893	5.46533
Q14181	DNA polymerase alpha subunit B OS=Homo sapiens GN=POLA2 PE=1 SV=2 - [DPOA2_HUMAN]	10.54	1	3	3	4	14.7489	10.54	3	4		0				0				0			598	65.9063	5.23682
O15372	Eukaryotic translation initiation factor 3 subunit H OS=Homo sapiens GN=EIF3H PE=1 SV=1 - [EIF3H_HUMAN]	13.92	1	3	3	4	19.1942	13.92	3	4		0				0				0			352	39.9051	6.53662
Q03111	Protein ENL OS=Homo sapiens GN=MLLT1 PE=1 SV=2 - [ENL_HUMAN]	11.63	1	3	3	4		0				0			15.9779	11.63	3	4		0			559	62.018	8.5874
P28715	DNA repair protein complementing XP-G cells OS=Homo sapiens GN=ERCC5 PE=1 SV=3 - [ERCC5_HUMAN]	3.79	1	2	2	4	18.2198	3.79	2	4		0				0				0			1186	133.027	5.22412
O60447	Ecotropic viral integration site 5 protein homolog OS=Homo sapiens GN=EVI5 PE=1 SV=3 - [EVI5_HUMAN]	6.54	2	4	4	4		0				0			17.4741	6.54	4	4		0			810	92.8901	6.1001
Q15007	Pre-mRNA-splicing regulator WTAP OS=Homo sapiens GN=WTAP PE=1 SV=2 - [FL2D_HUMAN]	13.38	1	4	4	4	15.502	13.38	4	4		0				0				0			396	44.2167	5.18604
Q96KK5	Histone H2A type 1-H OS=Homo sapiens GN=HIST1H2AH PE=1 SV=3 - [H2A1H_HUMAN]	28.91	7	3	3	4		0			16.0008	28.91	3	4		0				0			128	13.8978	10.8872
Q96MH2	Protein HEXIM2 OS=Homo sapiens GN=HEXIM2 PE=1 SV=1 - [HEXI2_HUMAN]	10.14	1	2	2	4	8.2348	10.14	2	2	7.58252	10.14	2	2		0				0			286	32.3986	6.55127
Q9NZI8	Insulin-like growth factor 2 mRNA-binding protein 1 OS=Homo sapiens GN=IGF2BP1 PE=1 SV=2 - [IF2B1_HUMAN]	10.92	2	4	4	4	6.03892	5.2	2	2		0			7.74845	5.72	2	2		0			577	63.4412	9.20264
P35527	Keratin, type I cytoskeletal 9 OS=Homo sapiens GN=KRT9 PE=1 SV=3 - [K1C9_HUMAN]	10.59	1	3	3	4		0				0				0			18.0521	10.59	3	4	623	62.0268	5.23682
O43813	LanC-like protein 1 OS=Homo sapiens GN=LANCL1 PE=1 SV=1 - [LANC1_HUMAN]	13.28	1	3	3	4		0			7.76403	8.52	2	2		0			8.27002	10.28	2	2	399	45.2536	7.75244
Q14566	DNA replication licensing factor MCM6 OS=Homo sapiens GN=MCM6 PE=1 SV=1 - [MCM6_HUMAN]	5.36	1	3	3	4	15.5683	5.36	3	4		0				0				0			821	92.8312	5.41455
Q9NU22	Midasin OS=Homo sapiens GN=MDN1 PE=1 SV=2 - [MDN1_HUMAN]	0.63	1	2	2	4		0				0			15.7678	0.63	2	4		0			5596	632.42	5.68115
O94776	Metastasis-associated protein MTA2 OS=Homo sapiens GN=MTA2 PE=1 SV=1 - [MTA2_HUMAN]	4.94	1	2	2	4	8.64598	4.94	2	2		0			7.95146	4.94	2	2		0			668	74.9757	9.65674
P15531	Nucleoside diphosphate kinase A OS=Homo sapiens GN=NME1 PE=1 SV=1 - [NDKA_HUMAN]	26.32	5	3	3	4		0			6.5655	17.11	2	2	6.97563	15.13	2	2		0			152	17.1377	6.18896
Q9Y221	60S ribosome subunit biogenesis protein NIP7 homolog OS=Homo sapiens GN=NIP7 PE=1 SV=1 - [NIP7_HUMAN]	33.89	1	3	3	4	16.5138	33.89	3	4		0				0							180	20.4495	8.51416
Q9BZM1	Group XIIA secretory phospholipase A2 OS=Homo sapiens GN=PLA2G12A PE=1 SV=1 - [PG12A_HUMAN]	33.86	1	3	3	4		0				0				0			16.6104	33.86	3	4	189	21.0533	7.23975
P18669	Phosphoglycerate mutase 1 OS=Homo sapiens GN=PGAM1 PE=1 SV=2 - [PGAM1_HUMAN]	16.14	1	3	3	4		0			7.22485	10.63	2	2	8.29732	11.81	2	2		0			254	28.7858	7.18115
Q8N328	PiggyBac transposable element-derived protein 3 OS=Homo sapiens GN=PGBD3 PE=2 SV=3 - [PGBD3_HUMAN]	7.59	1	3	3	4	6.49223	5.73	2	2		0			6.13826	3.71	2	2		0			593	67.5519	7.72314
Q8WVV4	Protein POF1B OS=Homo sapiens GN=POF1B PE=1 SV=3 - [POF1B_HUMAN]	7.13	2	3	3	4		0				0			7.33611	4.58	2	2	7.57651	5.26	2	2	589	68.0224	6.31592
P30041	Peroxiredoxin-6 OS=Homo sapiens GN=PRDX6 PE=1 SV=3 - [PRDX6_HUMAN]	9.82	1	3	3	4	7.15586	9.82	2	2		0			6.51767	9.82	2	2		0			224	25.0192	6.37939
P35241	Radixin OS=Homo sapiens GN=RDX PE=1 SV=1 - [RADI_HUMAN]	8.75	2	2	3	4		0			16.4856	8.75	3	4		0				0			583	68.5214	6.3667
Q8NBN7	Retinol dehydrogenase 13 OS=Homo sapiens GN=RDH13 PE=1 SV=2 - [RDH13_HUMAN]	12.99	1	2	2	4		0			15.2637	12.99	2	4		0				0			331	35.9099	8.104
P40429	60S ribosomal protein L13a OS=Homo sapiens GN=RPL13A PE=1 SV=2 - [RL13A_HUMAN]	11.33	1	2	2	4	12.5348	11.33	2	4		0				0				0			203	23.5624	10.9312
Q9BYD3	39S ribosomal protein L4, mitochondrial OS=Homo sapiens GN=MRPL4 PE=1 SV=1 - [RM04_HUMAN]	21.54	2	3	3	4		0			8.54347	16.4	2	2	8.98484	11.25	2	2		0			311	34.8973	9.71533
Q9BYC8	39S ribosomal protein L32, mitochondrial OS=Homo sapiens GN=MRPL32 PE=1 SV=1 - [RM32_HUMAN]	18.62	1	2	2	4		0			15.8242	18.62	2	4		0				0			188	21.3911	9.72998
Q8N5N7	39S ribosomal protein L50, mitochondrial OS=Homo sapiens GN=MRPL50 PE=1 SV=2 - [RM50_HUMAN]	32.28	1	3	3	4		0			15.7366	32.28	3	4		0				0			158	18.3134	7.88428
Q15050	Ribosome biogenesis regulatory protein homolog OS=Homo sapiens GN=RRS1 PE=1 SV=2 - [RRS1_HUMAN]	13.97	1	3	3	4		0				0			15.1956	13.97	3	4		0			365	41.1682	10.6968
Q13485	Mothers against decapentaplegic homolog 4 OS=Homo sapiens GN=SMAD4 PE=1 SV=1 - [SMAD4_HUMAN]	18.48	1	4	4	4		0			7.97389	8.33	2	2		0			8.30551	10.14	2	2	552	60.4009	6.99072
Q9Y5X2	Sorting nexin-8 OS=Homo sapiens GN=SNX8 PE=1 SV=1 - [SNX8_HUMAN]	14.41	1	3	3	4		0			8.16639	8.6	2	2		0			8.05623	8.82	2	2	465	52.5361	7.38623
Q9NUJ3	T-complex protein 11-like protein 1 OS=Homo sapiens GN=TCP11L1 PE=1 SV=1 - [T11L1_HUMAN]	6.68	1	2	2	4	7.87145	6.68	2	2		0			10.7896	6.68	2	2		0			509	56.9987	5.59229
P49848	Transcription initiation factor TFIID subunit 6 OS=Homo sapiens GN=TAF6 PE=1 SV=1 - [TAF6_HUMAN]	7.53	2	3	3	4		0				0			15.2807	7.53	3	4		0			677	72.6229	8.60205
Q96EK4	THAP domain-containing protein 11 OS=Homo sapiens GN=THAP11 PE=1 SV=2 - [THA11_HUMAN]	11.15	1	3	3	4		0				0			7.34571	8.28	2	2	6.39666	8.28	2	2	314	34.4335	8.98291
A7ZV98	Peptide methionine sulfoxide reductase MsrA OS=Escherichia coli O139:H28 (strain E24377A / ETEC) GN=msrA PE=3 SV=1 - [MSRA_ECO24]	24.53	5	3	3	4		0			16.8448	24.53	3	4						0			212	23.3001	5.18604
A1AGA6	UPF0042 nucleotide-binding protein YhbJ OS=Escherichia coli O1:K1 / APEC GN=yhbJ PE=3 SV=1 - [YHBJ_ECOK1]	13.03	2	2	2	4		0			12.8666	13.03	2	4		0				0			284	32.4398	7.23975
Q8N9T8	Protein KRI1 homolog OS=Homo sapiens GN=KRI1 PE=1 SV=3 - [KRI1_HUMAN]	6.54	1	3	3	4	14.8826	6.54	3	4		0				0				0			703	82.5475	5.13525
O75027-3	Isoform 3 of ATP-binding cassette sub-family B member 7, mitochondrial OS=Homo sapiens GN=ABCB7 - [ABCB7_HUMAN]	11.8	3	3	3	4		0			19.3745	11.8	3	4		0				0			712	78.1107	9.12939
P06493-2	Isoform 2 of Cyclin-dependent kinase 1 OS=Homo sapiens GN=CDK1 - [CDK1_HUMAN]	15.42	2	3	3	4		0				0			7.51513	10.83	2	2		0			240	27.4853	7.06396
P49761-1	Isoform 1 of Dual specificity protein kinase CLK3 OS=Homo sapiens GN=CLK3 - [CLK3_HUMAN]	7.14	3	3	3	4		0			7.22957	5.51	2	2		0			6.21204	4.29	2	2	490	58.5514	9.5249
Q96KA5-2	Isoform 2 of Cleft lip and palate transmembrane protein 1-like protein OS=Homo sapiens GN=CLPTM1L - [CLP1L_HUMAN]	14.14	2	3	3	4		0			6.55667	9.56	2	2		0			6.82051	11.55	2	2	502	58.3179	8.82178
Q13620-1	Isoform 2 of Cullin-4B OS=Homo sapiens GN=CUL4B - [CUL4B_HUMAN]	3.13	2	2	2	4	9.31678	3.13	2	2		0			7.43304	3.13	2	2		0			895	102.235	7.94287
A0FGR8-2	Isoform 2 of Extended synaptotagmin-2 OS=Homo sapiens GN=ESYT2 - [ESYT2_HUMAN]	5.04	4	3	3	4		0			6.15101	2.8	2	2	7.81779	3.7	2	2		0			893	98.84	8.67529
Q9BRX8-2	Isoform 2 of Redox-regulatory protein FAM213A OS=Homo sapiens GN=FAM213A - [F213A_HUMAN]	11.93	2	2	2	4		0			6.33699	11.93	2	2	6.09238	11.93	2	2		0			218	24.4469	9.01221
P09038-2	Isoform 3 of Fibroblast growth factor 2 OS=Homo sapiens GN=FGF2 - [FGF2_HUMAN]	13.55	4	2	2	4	7.18486	13.55	2	2		0			6.73647	13.55	2	2		0			155	17.2428	9.5249
Q06787-6	Isoform 5 of Fragile X mental retardation protein 1 OS=Homo sapiens GN=FMR1 - [FMR1_HUMAN]	7.8	4	3	3	4	6.94494	5.42	2	2		0			8.2028	4.92	2	2		0			590	66.4187	8.38232
Q12849-5	Isoform 2 of G-rich sequence factor 1 OS=Homo sapiens GN=GRSF1 - [GRSF1_HUMAN]	20.44	2	3	3	4	17.4753	20.44	3	4		0				0				0			318	36.5902	5.69385
Q92769-3	Isoform 2 of Histone deacetylase 2 OS=Homo sapiens GN=HDAC2 - [HDAC2_HUMAN]	8.95	3	3	3	4	8.62224	6.33	2	2		0			6.44595	5.24	2	2		0			458	51.9653	5.74463
Q7Z6Z7-2	Isoform 2 of E3 ubiquitin-protein ligase HUWE1 OS=Homo sapiens GN=HUWE1 - [HUWE1_HUMAN]	1.63	3	4	4	4	14.5209	1.63	4	4		0				0				0			4358	479.897	5.23682
P05556-2	Isoform 2 of Integrin beta-1 OS=Homo sapiens GN=ITGB1 - [ITB1_HUMAN]	4.69	5	2	2	4		0			14.7062	4.69	2	4		0				0			789	87.3886	5.47803
O95819-4	Isoform 4 of Mitogen-activated protein kinase kinase kinase kinase 4 OS=Homo sapiens GN=MAP4K4 - [M4K4_HUMAN]	3.95	5	3	3	4		0				0			16.5596	3.95	3	4		0			1165	133.319	7.6499
Q9BU76-4	Isoform 4 of Multiple myeloma tumor-associated protein 2 OS=Homo sapiens GN=MMTAG2 - [MMTA2_HUMAN]	13.76	2	2	2	4	7.60707	13.76	2	2	7.53863	13.76	2	2		0				0			189	20.5233	9.02686
Q12857-3	Isoform 3 of Nuclear factor 1 A-type OS=Homo sapiens GN=NFIA - [NFIA_HUMAN]	16.17	3	4	4	4		0				0			13.1443	16.17	4	4		0			501	55.0036	8.51416
P08651-4	Isoform 3 of Nuclear factor 1 C-type OS=Homo sapiens GN=NFIC - [NFIC_HUMAN]	14.78	6	3	3	4		0				0			15.8558	14.78	3	4		0			406	45.3842	8.82178
P78316-2	Isoform 2 of Nucleolar protein 14 OS=Homo sapiens GN=NOP14 - [NOP14_HUMAN]	4.09	2	3	3	4	18.167	4.09	3	4		0				0				0			806	91.3278	6.58057
Q86U42-2	Isoform 2 of Polyadenylate-binding protein 2 OS=Homo sapiens GN=PABPN1 - [PABP2_HUMAN]	14.19	3	3	3	4		0			7.7696	10.81	2	2		0			7.42264	7.09	2	2	296	31.4774	4.95752
Q8IXK0-2	Isoform 2 of Polyhomeotic-like protein 2 OS=Homo sapiens GN=PHC2 - [PHC2_HUMAN]	12.07	4	2	2	4		0				0			6.29686	12.07	2	2	6.77101	12.07	2	2	323	35.7371	8.6167
P43686-2	Isoform 2 of 26S protease regulatory subunit 6B OS=Homo sapiens GN=PSMC4 - [PRS6B_HUMAN]	13.18	2	2	2	4		0			17.9962	13.18	2	4		0				0			387	43.4805	5.26221
Q8NDT2-2	Isoform 2 of Putative RNA-binding protein 15B OS=Homo sapiens GN=RBM15B - [RB15B_HUMAN]	7.1	2	2	2	4		0			6.62147	7.1	2	2	7.08908	7.1	2	2		0			563	63.1173	9.64209
Q5VTB9-3	Isoform 2 of E3 ubiquitin-protein ligase RNF220 OS=Homo sapiens GN=RNF220 - [RN220_HUMAN]	8.5	2	2	2	4		0			8.60929	8.5	2	2	8.15994	8.5	2	2		0			353	39.5451	5.65576
Q6P087-2	Isoform 2 of RNA pseudouridylate synthase domain-containing protein 3 OS=Homo sapiens GN=RPUSD3 - [RUSD3_HUMAN]	15.77	2	3	3	4	7.30427	9.23	2	2		0				0			6.39402	11.01	2	2	336	36.9219	10.2866
Q16637-4	Isoform SMN-delta57 of Survival motor neuron protein OS=Homo sapiens GN=SMN1 - [SMN_HUMAN]	18.4	4	3	3	4	6.57897	14.4	2	2		0			6.36198	11.2	2	2		0			250	27.1181	5.24951
O60749-2	Isoform 2 of Sorting nexin-2 OS=Homo sapiens GN=SNX2 - [SNX2_HUMAN]	6.47	2	2	2	4	6.46614	6.47	2	2		0			6.33271	6.47	2	2		0			402	46.0687	7.23975
P08047-2	Isoform 2 of Transcription factor Sp1 OS=Homo sapiens GN=SP1 - [SP1_HUMAN]	10.67	3	3	3	4		0			10.9135	7.58	2	2		0			10.352	6.68	2	2	778	79.8433	7.6792
A7E2V4-5	Isoform 5 of Zinc finger SWIM domain-containing protein 8 OS=Homo sapiens GN=ZSWIM8 - [ZSWM8_HUMAN]	5.03	5	4	4	4		0				0			16.4783	5.03	4	4		0			1829	196.313	6.82959
O00161	Synaptosomal-associated protein 23 OS=Homo sapiens GN=SNAP23 PE=1 SV=1 - [SNP23_HUMAN]	21.8	1	3	3	4					16.1222	21.8	3	4		0				0			211	23.3395	5.0083
Q9Y316-2	Isoform 2 of Protein MEMO1 OS=Homo sapiens GN=MEMO1 - [MEMO1_HUMAN]	19.71	2	2	2	4					17.2193	19.71	2	4		0				0			274	31.2874	7.09326
Q14849-2	Isoform 2 of StAR-related lipid transfer protein 3 OS=Homo sapiens GN=STARD3 - [STAR3_HUMAN]	8.67	3	2	2	4						0			18.8613	8.67	2	4		0			427	48.5704	8.36768
P62745	Rho-related GTP-binding protein RhoB OS=Homo sapiens GN=RHOB PE=1 SV=1 - [RHOB_HUMAN]	18.37	1	2	2	3		0			10.4538	18.37	2	3		0				0			196	22.1091	5.23682
P39019	40S ribosomal protein S19 OS=Homo sapiens GN=RPS19 PE=1 SV=2 - [RS19_HUMAN]	15.86	1	2	2	3	9.95898	15.86	2	3		0				0				0			145	16.0505	10.3159
Q9NUJ1	Mycophenolic acid acyl-glucuronide esterase, mitochondrial OS=Homo sapiens GN=ABHD10 PE=1 SV=1 - [ABHDA_HUMAN]	10.78	1	2	2	3	11.9335	10.78	2	3		0				0				0			306	33.9107	8.57275
O00468-6	Isoform 6 of Agrin OS=Homo sapiens GN=AGRN - [AGRIN_HUMAN]	2.89	6	3	3	3		0				0			10.8422	2.89	3	3		0			2045	214.706	6.40479
P59780	AP-3 complex subunit sigma-2 OS=Homo sapiens GN=AP3S2 PE=1 SV=1 - [AP3S2_HUMAN]	15.03	2	2	2	3	12.9306	15.03	2	3		0				0				0			193	22.0033	5.22412
P27695	DNA-(apurinic or apyrimidinic site) lyase OS=Homo sapiens GN=APEX1 PE=1 SV=2 - [APEX1_HUMAN]	11.64	1	2	2	3		0			12.1426	11.64	2	3		0				0			318	35.5322	8.11865
Q9H9F9	Actin-related protein 5 OS=Homo sapiens GN=ACTR5 PE=1 SV=2 - [ARP5_HUMAN]	5.44	1	2	2	3	12.1286	5.44	2	3		0				0				0			607	68.2543	5.2749
O15234	Protein CASC3 OS=Homo sapiens GN=CASC3 PE=1 SV=2 - [CASC3_HUMAN]	4.69	1	2	2	3	10.9766	4.69	2	3		0				0				0			703	76.2315	6.48096
Q9Y6K0	Choline/ethanolaminephosphotransferase 1 OS=Homo sapiens GN=CEPT1 PE=1 SV=1 - [CEPT1_HUMAN]	6.01	1	2	2	3		0			12.0375	6.01	2	3		0				0			416	46.5227	8.20654
Q9NR00	Uncharacterized protein C8orf4 OS=Homo sapiens GN=C8orf4 PE=1 SV=2 - [CH004_HUMAN]	26.42	1	2	2	3		0				0			11.4845	26.42	2	3		0			106	12.3296	10.1401
Q9H444	Charged multivesicular body protein 4b OS=Homo sapiens GN=CHMP4B PE=1 SV=1 - [CHM4B_HUMAN]	13.39	1	2	2	3		0			11.4542	13.39	2	3		0							224	24.9346	4.81787
Q9NYJ1	Cytochrome c oxidase assembly factor 4 homolog, mitochondrial OS=Homo sapiens GN=COA4 PE=1 SV=2 - [COA4_HUMAN]	40.23	2	2	2	3		0			14.1997	40.23	2	3		0				0			87	10.1277	6.03662
Q9H9Q2	COP9 signalosome complex subunit 7b OS=Homo sapiens GN=COPS7B PE=1 SV=1 - [CSN7B_HUMAN]	16.29	1	3	3	3		0				0			13.3582	16.29	3	3		0			264	29.6034	6.15088
P57076	UPF0769 protein C21orf59 OS=Homo sapiens GN=C21orf59 PE=1 SV=1 - [CU059_HUMAN]	13.79	1	2	2	3		0				0				0			14.227	13.79	2	3	290	33.2032	7.44482
Q9Y2R4	Probable ATP-dependent RNA helicase DDX52 OS=Homo sapiens GN=DDX52 PE=1 SV=3 - [DDX52_HUMAN]	7.18	1	2	2	3		0				0			13.2021	7.18	2	3		0			599	67.4559	9.67139
Q8NBQ5	Estradiol 17-beta-dehydrogenase 11 OS=Homo sapiens GN=HSD17B11 PE=1 SV=3 - [DHB11_HUMAN]	11	1	2	2	3		0				0				0			11.5538	11	2	3	300	32.9147	9.0708
Q9UBX3	Mitochondrial dicarboxylate carrier OS=Homo sapiens GN=SLC25A10 PE=1 SV=2 - [DIC_HUMAN]	13.94	2	2	2	3		0				0			10.9152	13.94	2	3		0			287	31.2623	9.53955
Q9HAF1	Chromatin modification-related protein MEAF6 OS=Homo sapiens GN=MEAF6 PE=1 SV=1 - [EAF6_HUMAN]	18.32	4	2	2	3		0				0			11.0872	18.32	2	3		0			191	21.6219	9.31982
Q13158	FAS-associated death domain protein OS=Homo sapiens GN=FADD PE=1 SV=1 - [FADD_HUMAN]	24.52	1	2	2	3		0			15.7564	24.52	2	3		0				0			208	23.2648	5.69385
Q8TAE8	Growth arrest and DNA damage-inducible proteins-interacting protein 1 OS=Homo sapiens GN=GADD45GIP1 PE=1 SV=1 - [G45IP_HUMAN]	16.22	1	2	2	3		0			11.6728	16.22	2	3		0				0			222	25.3682	10.0229
Q99988	Growth/differentiation factor 15 OS=Homo sapiens GN=GDF15 PE=1 SV=3 - [GDF15_HUMAN]	18.18	1	3	3	3		0				0			10.7267	18.18	3	3		0			308	34.1188	9.65674
Q86VQ1	Glucocorticoid-induced transcript 1 protein OS=Homo sapiens GN=GLCCI1 PE=1 SV=1 - [GLCI1_HUMAN]	8.59	1	3	3	3		0			12.1089	8.59	3	3		0				0			547	57.9878	9.43701
P12268	Inosine-5'-monophosphate dehydrogenase 2 OS=Homo sapiens GN=IMPDH2 PE=1 SV=2 - [IMDH2_HUMAN]	9.34	1	3	3	3		0				0				0			10.6027	9.34	3	3	514	55.7696	6.90283
Q96AZ6	Interferon-stimulated gene 20 kDa protein OS=Homo sapiens GN=ISG20 PE=1 SV=2 - [ISG20_HUMAN]	25.97	1	3	3	3		0			11.7735	25.97	3	3		0				0			181	20.3506	8.92432
O60303	Uncharacterized protein KIAA0556 OS=Homo sapiens GN=KIAA0556 PE=1 SV=4 - [K0556_HUMAN]	2.84	1	2	2	3		0				0			13.055	2.84	2	3		0			1618	180.806	5.87158
P31321	cAMP-dependent protein kinase type I-beta regulatory subunit OS=Homo sapiens GN=PRKAR1B PE=1 SV=4 - [KAP1_HUMAN]	13.65	1	3	3	3		0				0			12.5486	13.65	3	3		0			381	43.0461	5.70654
P05455	Lupus La protein OS=Homo sapiens GN=SSB PE=1 SV=2 - [LA_HUMAN]	9.31	1	3	3	3	11.2881	9.31	3	3		0				0				0			408	46.8082	7.12256
Q96BZ8	Leukocyte receptor cluster member 1 OS=Homo sapiens GN=LENG1 PE=1 SV=1 - [LENG1_HUMAN]	25.76	1	3	3	3		0			12.0599	25.76	3	3		0				0			264	30.5109	9.68604
Q10713	Mitochondrial-processing peptidase subunit alpha OS=Homo sapiens GN=PMPCA PE=1 SV=2 - [MPPA_HUMAN]	7.81	1	3	3	3		0			10.9273	7.81	3	3		0				0			525	58.2156	6.91748
O75380	NADH dehydrogenase [ubiquinone] iron-sulfur protein 6, mitochondrial OS=Homo sapiens GN=NDUFS6 PE=1 SV=1 - [NDUS6_HUMAN]	27.42	1	2	2	3		0				0				0			10.8487	27.42	2	3	124	13.7028	8.27979
O75323	Protein NipSnap homolog 2 OS=Homo sapiens GN=GBAS PE=1 SV=1 - [NIPS2_HUMAN]	8.04	1	2	2	3		0				0				0			10.2503	8.04	2	3	286	33.7212	9.36377
Q9Y2X3	Nucleolar protein 58 OS=Homo sapiens GN=NOP58 PE=1 SV=1 - [NOP58_HUMAN]	7.94	1	3	3	3		0				0			11.7218	7.94	3	3		0			529	59.5405	8.92432
P80303	Nucleobindin-2 OS=Homo sapiens GN=NUCB2 PE=1 SV=2 - [NUCB2_HUMAN]	11.67	2	3	3	3	11.4005	11.67	3	3		0				0				0			420	50.1643	5.12256
O96013	Serine/threonine-protein kinase PAK 4 OS=Homo sapiens GN=PAK4 PE=1 SV=1 - [PAK4_HUMAN]	11.84	1	3	3	3		0				0				0			11.8866	11.84	3	3	591	64.0322	9.72998
Q02809	Procollagen-lysine,2-oxoglutarate 5-dioxygenase 1 OS=Homo sapiens GN=PLOD1 PE=1 SV=2 - [PLOD1_HUMAN]	4.26	2	2	2	3		0				0			11.6283	4.26	2	3		0			727	83.4974	6.94678
P28070	Proteasome subunit beta type-4 OS=Homo sapiens GN=PSMB4 PE=1 SV=4 - [PSB4_HUMAN]	25	1	3	3	3		0			11.1353	25	3	3		0				0			264	29.1855	5.97314
Q9UNM6	26S proteasome non-ATPase regulatory subunit 13 OS=Homo sapiens GN=PSMD13 PE=1 SV=2 - [PSD13_HUMAN]	10.64	2	2	2	3		0			14.268	10.64	2	3		0				0			376	42.9181	5.80811
Q00577	Transcriptional activator protein Pur-alpha OS=Homo sapiens GN=PURA PE=1 SV=2 - [PURA_HUMAN]	15.22	1	2	2	3		0				0			12.9093	15.22	2	3		0			322	34.8894	6.44287
Q96QR8	Transcriptional activator protein Pur-beta OS=Homo sapiens GN=PURB PE=1 SV=3 - [PURB_HUMAN]	18.59	1	3	3	3		0				0			10.7318	18.59	3	3		0			312	33.2205	5.42725
Q9NXS2	Glutaminyl-peptide cyclotransferase-like protein OS=Homo sapiens GN=QPCTL PE=1 SV=2 - [QPCTL_HUMAN]	5.24	1	2	2	3		0			9.36642	5.24	2	3		0				0			382	42.8971	9.81787
Q92928	Putative Ras-related protein Rab-1C OS=Homo sapiens GN=RAB1C PE=5 SV=2 - [RAB1C_HUMAN]	13.43	3	2	2	3		0				0			12.7262	13.43	2	3		0			201	22.003	5.42725
Q3YEC7	Rab-like protein 6 OS=Homo sapiens GN=RABL6 PE=1 SV=2 - [RABL6_HUMAN]	5.62	2	3	3	3	11.2756	5.62	3	3		0				0				0			729	79.4996	5.22412
Q9BTL3	RNMT-activating mini protein OS=Homo sapiens GN=FAM103A1 PE=1 SV=1 - [RAM_HUMAN]	19.49	1	2	2	3		0				0				0			9.88657	19.49	2	3	118	14.3727	8.93896
P49792	E3 SUMO-protein ligase RanBP2 OS=Homo sapiens GN=RANBP2 PE=1 SV=2 - [RBP2_HUMAN]	1.36	1	3	3	3		0				0				0			9.50834	1.36	3	3	3224	357.974	6.20166
Q5T5U3	Rho GTPase-activating protein 21 OS=Homo sapiens GN=ARHGAP21 PE=1 SV=1 - [RHG21_HUMAN]	1.58	1	2	2	3		0				0			9.94437	1.58	2	3		0			1957	217.198	7.79639
P26373	60S ribosomal protein L13 OS=Homo sapiens GN=RPL13 PE=1 SV=4 - [RL13_HUMAN]	16.11	1	3	3	3	9.88665	16.11	3	3		0				0				0			211	24.2465	11.6489
Q9BYD2	39S ribosomal protein L9, mitochondrial OS=Homo sapiens GN=MRPL9 PE=1 SV=2 - [RM09_HUMAN]	10.86	1	2	2	3		0				0				0			10.7402	10.86	2	3	267	30.2244	10.0815
P30876	DNA-directed RNA polymerase II subunit RPB2 OS=Homo sapiens GN=POLR2B PE=1 SV=1 - [RPB2_HUMAN]	2.73	1	2	2	3	13.0916	2.73	2	3		0				0				0			1174	133.811	6.87354
Q9UI43	rRNA methyltransferase 2, mitochondrial OS=Homo sapiens GN=FTSJ2 PE=1 SV=1 - [MRM2_HUMAN]	17.48	1	3	3	3		0			11.4599	17.48	3	3		0				0			246	27.4064	9.49561
Q99584	Protein S100-A13 OS=Homo sapiens GN=S100A13 PE=1 SV=1 - [S10AD_HUMAN]	23.47	1	2	2	3		0				0			11.4164	23.47	2	3		0			98	11.4641	6.16357
Q96CW6	Probable RNA polymerase II nuclear localization protein SLC7A6OS OS=Homo sapiens GN=SLC7A6OS PE=1 SV=2 - [S7A6O_HUMAN]	13.27	1	2	2	3		0				0			12.7773	13.27	2	3		0			309	35.0067	4.60205
Q96BR5	Cytochrome c oxidase assembly factor 7 OS=Homo sapiens GN=COA7 PE=1 SV=2 - [COA7_HUMAN]	17.75	1	2	2	3		0			12.0826	17.75	2	3		0				0			231	25.6921	6.02393
Q13573	SNW domain-containing protein 1 OS=Homo sapiens GN=SNW1 PE=1 SV=1 - [SNW1_HUMAN]	8.58	1	3	3	3		0				0			9.90077	8.58	3	3		0			536	61.4565	9.5249
Q9UJZ1	Stomatin-like protein 2, mitochondrial OS=Homo sapiens GN=STOML2 PE=1 SV=1 - [STML2_HUMAN]	22.47	1	3	3	3		0			12.28	22.47	3	3		0				0			356	38.5102	7.38623
Q15527	Surfeit locus protein 2 OS=Homo sapiens GN=SURF2 PE=1 SV=3 - [SURF2_HUMAN]	11.72	1	2	2	3	15.0453	11.72	2	3						0				0			256	29.629	9.21729
O75683	Surfeit locus protein 6 OS=Homo sapiens GN=SURF6 PE=1 SV=3 - [SURF6_HUMAN]	15.24	1	2	2	3		0				0			13.9299	15.24	2	3		0			361	41.4256	10.6382
P49591	Serine--tRNA ligase, cytoplasmic OS=Homo sapiens GN=SARS PE=1 SV=3 - [SYSC_HUMAN]	5.84	1	3	3	3		0			11.0824	5.84	3	3		0				0			514	58.7401	6.43018
Q15654	Thyroid receptor-interacting protein 6 OS=Homo sapiens GN=TRIP6 PE=1 SV=3 - [TRIP6_HUMAN]	11.34	1	3	3	3		0			10.8648	11.34	3	3		0				0			476	50.2555	7.37158
P49427	Ubiquitin-conjugating enzyme E2 R1 OS=Homo sapiens GN=CDC34 PE=1 SV=2 - [UB2R1_HUMAN]	15.68	1	3	3	3		0							9.33589	15.68	3	3		0			236	26.72	4.53857
Q9NNW5	WD repeat-containing protein 6 OS=Homo sapiens GN=WDR6 PE=1 SV=1 - [WDR6_HUMAN]	4.73	1	2	2	3		0				0			10.6798	4.73	2	3		0			1121	121.647	6.87354
A7ZKJ7	Acyl carrier protein OS=Escherichia coli O139:H28 (strain E24377A / ETEC) GN=acpP PE=3 SV=1 - [ACP_ECO24]	33.33	1	2	2	3		0			12.3411	33.33	2	3		0				0			78	8.63422	4.05615
P62847-2	Isoform 2 of 40S ribosomal protein S24 OS=Homo sapiens GN=RPS24 - [RS24_HUMAN]	20.77	4	2	2	3	10.0087	20.77	2	3		0				0				0			130	15.0592	10.8872
Q6ULP2-3	Isoform 3 of Aftiphilin OS=Homo sapiens GN=AFTPH - [AFTIN_HUMAN]	7.32	5	3	3	3		0				0			10.0782	7.32	3	3		0			820	89.6646	4.48779
Q06481-3	Isoform 3 of Amyloid-like protein 2 OS=Homo sapiens GN=APLP2 - [APLP2_HUMAN]	6.26	3	3	3	3		0				0			11.7218	6.26	3	3		0			751	85.4325	4.76709
Q6NXE6-2	Isoform 2 of Armadillo repeat-containing protein 6 OS=Homo sapiens GN=ARMC6 - [ARMC6_HUMAN]	9.24	2	3	3	3		0			11.7947	9.24	3	3		0				0			476	51.5152	6.04932
P16615-2	Isoform 2 of Sarcoplasmic/endoplasmic reticulum calcium ATPase 2 OS=Homo sapiens GN=ATP2A2 - [AT2A2_HUMAN]	3.11	5	2	2	3		0				0			12.467	3.11	2	3		0			997	109.62	5.36377
Q9H3Q1-2	Isoform 2 of Cdc42 effector protein 4 OS=Homo sapiens GN=CDC42EP4 - [BORG4_HUMAN]	10.49	2	2	2	3	11.7422	10.49	2	3		0				0				0			286	30.1957	4.97021
Q5SW79-2	Isoform 2 of Centrosomal protein of 170 kDa OS=Homo sapiens GN=CEP170 - [CE170_HUMAN]	2.05	3	2	2	3		0				0			10.5095	2.05	2	3		0			1460	161.31	7.00537
O75128-3	Isoform 3 of Protein cordon-bleu OS=Homo sapiens GN=COBL - [COBL_HUMAN]	2.8	4	2	2	3		0				0			12.6398	2.8	2	3		0			1214	130.802	8.1626
Q15054-3	Isoform 3 of DNA polymerase delta subunit 3 OS=Homo sapiens GN=POLD3 - [DPOD3_HUMAN]	9.72	3	3	3	3		0				0			10.1623	9.72	3	3		0			360	39.296	9.43701
Q8TAV0-5	Isoform 5 of Protein FAM76A OS=Homo sapiens GN=FAM76A - [FA76A_HUMAN]	11.01	5	2	2	3		0				0			11.7278	11.01	2	3		0			227	25.9362	9.17334
O94887-3	Isoform 3 of FERM, RhoGEF and pleckstrin domain-containing protein 2 OS=Homo sapiens GN=FARP2 - [FARP2_HUMAN]	8.93	3	3	3	3	11.2801	8.93	3	3		0				0				0			638	72.2174	8.89502
Q10471-2	Isoform 2 of Polypeptide N-acetylgalactosaminyltransferase 2 OS=Homo sapiens GN=GALNT2 - [GALT2_HUMAN]	16.6	2	2	2	3		0			12.1496	16.6	2	3		0				0			265	30.2365	8.26514
P51858-2	Isoform 2 of Hepatoma-derived growth factor OS=Homo sapiens GN=HDGF - [HDGF_HUMAN]	15.45	3	2	2	3		0				0			12.4477	15.45	2	3		0			233	25.5222	4.55127
Q02241-2	Isoform 2 of Kinesin-like protein KIF23 OS=Homo sapiens GN=KIF23 - [KIF23_HUMAN]	3.5	2	2	2	3		0				0			11.9082	3.5	2	3		0			856	98.0439	8.47021
Q6WCQ1-3	Isoform 3 of Myosin phosphatase Rho-interacting protein OS=Homo sapiens GN=MPRIP - [MPRIP_HUMAN]	3.3	3	2	2	3		0			17.4412	3.3	2	3		0				0			1000	113.978	6.354
Q86UY6-3	Isoform 2 of N-alpha-acetyltransferase 40 OS=Homo sapiens GN=NAA40 - [NAA40_HUMAN]	13.43	2	2	2	3	10.285	13.43	2	3		0				0				0			216	24.7357	6.15088
Q12968-5	Isoform 5 of Nuclear factor of activated T-cells, cytoplasmic 3 OS=Homo sapiens GN=NFATC3 - [NFAC3_HUMAN]	6.07	6	3	3	3		0				0			9.72893	6.07	3	3		0			708	77.1332	6.56592
Q8NEJ9-2	Isoform 2 of Neuroguidin OS=Homo sapiens GN=NGDN - [NGDN_HUMAN]	15.76	2	2	2	3	11.733	15.76	2	3		0				0				0			311	35.2286	9.33447
Q6KC79-2	Isoform 2 of Nipped-B-like protein OS=Homo sapiens GN=NIPBL - [NIPBL_HUMAN]	1.37	2	2	2	3		0				0				0			9.433	1.37	2	3	2697	304.154	7.81104
Q9BZF3-2	Isoform 2 of Oxysterol-binding protein-related protein 6 OS=Homo sapiens GN=OSBPL6 - [OSBL6_HUMAN]	5.46	2	2	3	3	11.7579	5.46	3	3		0				0				0			898	102.228	7.06396
P39656-2	Isoform 2 of Dolichyl-diphosphooligosaccharide--protein glycosyltransferase 48 kDa subunit OS=Homo sapiens GN=DDOST - [OST48_HUMAN]	16.71	3	2	2	3		0			10.2895	16.71	2	3		0				0			419	46.5479	7.29834
Q9UPP1-4	Isoform 4 of Histone lysine demethylase PHF8 OS=Homo sapiens GN=PHF8 - [PHF8_HUMAN]	3.69	4	2	2	3	13.8782	3.69	2	3		0				0				0			948	105.847	7.54736
Q9H307-2	Isoform 2 of Pinin OS=Homo sapiens GN=PNN - [PININ_HUMAN]	10.62	2	3	3	3	10.2884	10.62	3	3		0				0				0			584	66.9652	6.31592
Q9BZ72-2	Isoform 2 of Membrane-associated phosphatidylinositol transfer protein 2 OS=Homo sapiens GN=PITPNM2 - [PITM2_HUMAN]	3.05	2	3	3	3		0				0			9.64912	2.46	2	2		0			1343	148.395	6.87354
P67775-2	Isoform 2 of Serine/threonine-protein phosphatase 2A catalytic subunit alpha isoform OS=Homo sapiens GN=PPP2CA - [PP2AA_HUMAN]	14.9	2	3	3	3		0				0				0			6.65766	9.41	2	2	255	29.7157	5.80811
O94906-2	Isoform 2 of Pre-mRNA-processing factor 6 OS=Homo sapiens GN=PRPF6 - [PRP6_HUMAN]	2.77	2	2	2	3		0				0			11.6088	2.77	2	3		0			901	102.364	8.26514
Q9UHX1-4	Isoform 4 of Poly(U)-binding-splicing factor PUF60 OS=Homo sapiens GN=PUF60 - [PUF60_HUMAN]	14.43	3	3	3	3		0				0			11.3864	14.43	3	3		0			499	53.9907	5.32568
P42696-2	Isoform 2 of RNA-binding protein 34 OS=Homo sapiens GN=RBM34 - [RBM34_HUMAN]	16	2	3	3	3		0				0			10.8298	16	3	3		0			225	25.5615	9.68604
Q9BZI7-2	Isoform 2 of Regulator of nonsense transcripts 3B OS=Homo sapiens GN=UPF3B - [REN3B_HUMAN]	8.94	2	3	3	3	11.9468	8.94	3	3		0				0				0			470	56.1792	9.42236
P62913-2	Isoform 2 of 60S ribosomal protein L11 OS=Homo sapiens GN=RPL11 - [RL11_HUMAN]	12.99	2	2	2	3		0				0				0			9.52278	12.99	2	3	177	20.1116	9.59814
P31431-2	Isoform 2 of Syndecan-4 OS=Homo sapiens GN=SDC4 - [SDC4_HUMAN]	16.99	2	2	2	3		0				0			10.7504	16.99	2	3					153	16.5351	4.22119
Q02086-2	Isoform 2 of Transcription factor Sp2 OS=Homo sapiens GN=SP2 - [SP2_HUMAN]	9.24	2	2	2	3		0				0			9.73343	9.24	2	3		0			606	64.1136	9.96436
Q9UHB9-4	Isoform 4 of Signal recognition particle subunit SRP68 OS=Homo sapiens GN=SRP68 - [SRP68_HUMAN]	7.13	3	3	3	3		0				0			10.8727	7.13	3	3		0			589	66.0671	7.1958
O76094-2	Isoform 2 of Signal recognition particle subunit SRP72 OS=Homo sapiens GN=SRP72 - [SRP72_HUMAN]	5.41	2	2	2	3		0				0			14.3858	5.41	2	3		0			610	67.8374	9.40771
Q07955-3	Isoform ASF-3 of Serine/arginine-rich splicing factor 1 OS=Homo sapiens GN=SRSF1 - [SRSF1_HUMAN]	13.93	3	2	2	3		0				0			10.6188	13.93	2	3		0			201	22.446	7.94287
P21675-8	Isoform 2e of Transcription initiation factor TFIID subunit 1 OS=Homo sapiens GN=TAF1 - [TAF1_HUMAN]	4.08	10	3	3	3		0				0			12.127	4.08	3	3		0			1592	181.939	6.34131
Q8N3R3-4	Isoform 4 of T-cell activation inhibitor, mitochondrial OS=Homo sapiens GN=TCAIM - [TCAIM_HUMAN]	13.07	2	3	3	3		0			11.2999	13.07	3	3		0				0			352	41.2473	8.5874
Q15185-3	Isoform 3 of Prostaglandin E synthase 3 OS=Homo sapiens GN=PTGES3 - [TEBP_HUMAN]	23.08	3	2	2	3	10.5701	23.08	2	3		0				0				0			130	14.9489	4.76709
P10599-2	Isoform 2 of Thioredoxin OS=Homo sapiens GN=TXN - [THIO_HUMAN]	28.24	2	2	2	3		0			10.4217	28.24	2	3		0				0			85	9.44569	6.03662
Q9UET6-2	Isoform 2 of Putative tRNA (cytidine(32)/guanosine(34)-2'-O)-methyltransferase OS=Homo sapiens GN=FTSJ1 - [TRM7_HUMAN]	11.01	2	2	2	3	10.4498	11.01	2	3		0				0				0			327	35.844	5.88428
Q9NUW8-2	Isoform 2 of Tyrosyl-DNA phosphodiesterase 1 OS=Homo sapiens GN=TDP1 - [TYDP1_HUMAN]	10.03	2	2	2	3	10.7673	10.03	2	3		0				0				0			369	41.6031	9.24658
Q01081-4	Isoform 4 of Splicing factor U2AF 35 kDa subunit OS=Homo sapiens GN=U2AF1 - [U2AF1_HUMAN]	25.15	3	2	2	3	10.7745	25.15	2	3		0				0				0			167	19.7025	9.05615
Q8TAF3-4	Isoform 4 of WD repeat-containing protein 48 OS=Homo sapiens GN=WDR48 - [WDR48_HUMAN]	5.38	3	2	2	3		0				0			12.8927	5.38	2	3		0			595	66.6645	6.49365
Q9Y4E5-4	Isoform 3 of Zinc finger protein 451 OS=Homo sapiens GN=ZNF451 - [ZN451_HUMAN]	9.12	1	3	3	3		0				0				0			11.0981	9.12	3	3	559	62.9813	5.66846
P62805	Histone H4 OS=Homo sapiens GN=HIST1H4A PE=1 SV=2 - [H4_HUMAN]	22.33	1	2	2	2	6.86959	22.33	2	2		0				0				0			103	11.3604	11.356
P61254	60S ribosomal protein L26 OS=Homo sapiens GN=RPL26 PE=1 SV=1 - [RL26_HUMAN]	6.21	2	2	2	2		0				0			6.10893	6.21	2	2		0			145	17.2475	10.5503
P62244	40S ribosomal protein S15a OS=Homo sapiens GN=RPS15A PE=1 SV=2 - [RS15A_HUMAN]	13.85	1	2	2	2		0			6.55182	13.85	2	2		0				0			130	14.83	10.1255
P60866	40S ribosomal protein S20 OS=Homo sapiens GN=RPS20 PE=1 SV=1 - [RS20_HUMAN]	22.69	2	2	2	2	6.45928	22.69	2	2		0				0				0			119	13.3643	9.93506
P01891	HLA class I histocompatibility antigen, A-68 alpha chain OS=Homo sapiens GN=HLA-A PE=1 SV=4 - [1A68_HUMAN]	13.7	6	2	2	2	7.49803	13.7	2	2		0				0				0			365	40.8831	6.69775
Q9Y312	Protein AAR2 homolog OS=Homo sapiens GN=AAR2 PE=1 SV=2 - [AAR2_HUMAN]	9.38	1	2	2	2	8.30429	9.38	2	2		0				0				0			384	43.4441	5.96045
Q8N302	Angiogenic factor with G patch and FHA domains 1 OS=Homo sapiens GN=AGGF1 PE=1 SV=2 - [AGGF1_HUMAN]	3.5	1	2	2	2		0				0			8.88687	3.5	2	2		0			714	80.9279	5.43994
Q6UB99	Ankyrin repeat domain-containing protein 11 OS=Homo sapiens GN=ANKRD11 PE=1 SV=3 - [ANR11_HUMAN]	1.69	1	2	2	2		0				0			6.69687	1.69	2	2		0			2663	297.731	7.10791
O75964	ATP synthase subunit g, mitochondrial OS=Homo sapiens GN=ATP5L PE=1 SV=3 - [ATP5L_HUMAN]	25.24	1	2	2	2		0			6.43038	25.24	2	2						0			103	11.4212	9.64209
P61769	Beta-2-microglobulin OS=Homo sapiens GN=B2M PE=1 SV=1 - [B2MG_HUMAN]	26.89	1	2	2	2		0			8.22246	26.89	2	2		0				0			119	13.7059	6.52197
Q9NRR3	CDC42 small effector protein 2 OS=Homo sapiens GN=CDC42SE2 PE=1 SV=1 - [C42S2_HUMAN]	66.67	1	2	2	2		0								0			7.92674	66.67	2	2	84	9.21734	8.35303
Q5T440	Putative transferase CAF17, mitochondrial OS=Homo sapiens GN=IBA57 PE=1 SV=1 - [CAF17_HUMAN]	9.27	1	2	2	2		0				0				0			6.63284	9.27	2	2	356	38.1311	9.83252
P07858	Cathepsin B OS=Homo sapiens GN=CTSB PE=1 SV=3 - [CATB_HUMAN]	8.55	1	2	2	2		0				0				0			8.43634	8.55	2	2	339	37.7968	6.30322
P14384	Carboxypeptidase M OS=Homo sapiens GN=CPM PE=1 SV=2 - [CBPM_HUMAN]	8.35	1	2	2	2		0				0				0			6.3353	8.35	2	2	443	50.4815	7.35693
P16152	Carbonyl reductase [NADPH] 1 OS=Homo sapiens GN=CBR1 PE=1 SV=3 - [CBR1_HUMAN]	16.61	1	2	2	2		0			8.82553	16.61	2	2		0				0			277	30.3559	8.32373
Q6PK04	Coiled-coil domain-containing protein 137 OS=Homo sapiens GN=CCDC137 PE=1 SV=1 - [CC137_HUMAN]	9.69	1	2	2	2		0				0			7.66801	9.69	2	2		0			289	33.2111	10.9312
Q8NHZ8	Anaphase-promoting complex subunit CDC26 OS=Homo sapiens GN=CDC26 PE=1 SV=1 - [CDC26_HUMAN]	42.35	1	2	2	2	7.3579	42.35	2	2		0				0				0			85	9.77103	6.81494
Q00537	Cyclin-dependent kinase 17 OS=Homo sapiens GN=CDK17 PE=1 SV=2 - [CDK17_HUMAN]	6.5	2	2	2	2		0			7.69325	6.5	2	2		0				0			523	59.5446	9.02686
Q9BRJ6	Uncharacterized protein C7orf50 OS=Homo sapiens GN=C7orf50 PE=1 SV=1 - [CG050_HUMAN]	17.01	1	2	2	2		0				0			7.0561	17.01	2	2		0			194	22.0698	9.64209
Q9NX63	MICOS complex subunit MIC19 OS=Homo sapiens GN=CHCHD3 PE=1 SV=1 - [MIC19_HUMAN]	11.45	1	2	2	2		0			8.80443	11.45	2	2		0				0			227	26.1362	8.27979
Q9UNQ2	Probable dimethyladenosine transferase OS=Homo sapiens GN=DIMT1 PE=1 SV=1 - [DIM1_HUMAN]	10.54	1	2	2	2		0				0				0			6.41717	10.54	2	2	313	35.2141	9.99365
O60832	H/ACA ribonucleoprotein complex subunit 4 OS=Homo sapiens GN=DKC1 PE=1 SV=3 - [DKC1_HUMAN]	5.84	1	2	2	2		0				0			7.61866	5.84	2	2		0			514	57.6378	9.42236
Q86YH6	Decaprenyl-diphosphate synthase subunit 2 OS=Homo sapiens GN=PDSS2 PE=1 SV=2 - [DLP1_HUMAN]	6.52	1	2	2	2		0			6.99418	6.52	2	2		0				0			399	44.1007	8.23584
Q16643	Drebrin OS=Homo sapiens GN=DBN1 PE=1 SV=4 - [DREB_HUMAN]	5.24	3	2	2	2		0			9.08881	5.24	2	2		0				0			649	71.3854	4.44971
O75319	RNA/RNP complex-1-interacting phosphatase OS=Homo sapiens GN=DUSP11 PE=1 SV=1 - [DUS11_HUMAN]	7.88	1	2	2	2		0				0				0			7.0173	7.88	2	2	330	38.9145	9.40771
P24534	Elongation factor 1-beta OS=Homo sapiens GN=EEF1B2 PE=1 SV=3 - [EF1B_HUMAN]	14.67	1	2	2	2		0			9.18532	14.67	2	2		0				0			225	24.7483	4.66553
P60228	Eukaryotic translation initiation factor 3 subunit E OS=Homo sapiens GN=EIF3E PE=1 SV=1 - [EIF3E_HUMAN]	8.54	1	2	2	2		0				0			9.63368	8.54	2	2		0			445	52.1874	6.03662
Q7L2H7	Eukaryotic translation initiation factor 3 subunit M OS=Homo sapiens GN=EIF3M PE=1 SV=1 - [EIF3M_HUMAN]	12.57	1	2	2	2	8.90674	12.57	2	2		0				0				0			374	42.4758	5.63037
P55199	RNA polymerase II elongation factor ELL OS=Homo sapiens GN=ELL PE=1 SV=1 - [ELL_HUMAN]	4.51	1	2	2	2	7.32321	4.51	2	2		0				0				0			621	68.2228	9.33447
P50402	Emerin OS=Homo sapiens GN=EMD PE=1 SV=1 - [EMD_HUMAN]	9.84	1	2	2	2		0				0			9.53999	9.84	2	2		0			254	28.9759	5.50342
Q9BS26	Endoplasmic reticulum resident protein 44 OS=Homo sapiens GN=ERP44 PE=1 SV=1 - [ERP44_HUMAN]	9.36	1	2	2	2		0			8.3502	9.36	2	2		0				0			406	46.9414	5.26221
Q9Y3B2	Exosome complex component CSL4 OS=Homo sapiens GN=EXOSC1 PE=1 SV=1 - [EXOS1_HUMAN]	15.38	1	2	2	2		0				0			8.87647	15.38	2	2		0			195	21.438	8.23584
Q7L4E1	Protein FAM73B OS=Homo sapiens GN=FAM73B PE=1 SV=1 - [FA73B_HUMAN]	6.41	1	2	2	2		0							7.79598	6.41	2	2		0			593	65.4893	5.8335
Q8WVX9	Fatty acyl-CoA reductase 1 OS=Homo sapiens GN=FAR1 PE=1 SV=1 - [FACR1_HUMAN]	5.05	1	2	2	2		0				0			6.21913	5.05	2	2		0			515	59.3188	9.17334
Q53EP0	Fibronectin type III domain-containing protein 3B OS=Homo sapiens GN=FNDC3B PE=1 SV=2 - [FND3B_HUMAN]	2.99	1	2	2	2		0				0				0			6.80938	2.99	2	2	1204	132.803	5.94775
Q96I24	Far upstream element-binding protein 3 OS=Homo sapiens GN=FUBP3 PE=1 SV=2 - [FUBP3_HUMAN]	6.64	1	2	2	2		0				0				0			7.15949	6.64	2	2	572	61.6022	8.38232
Q9H3P7	Golgi resident protein GCP60 OS=Homo sapiens GN=ACBD3 PE=1 SV=4 - [GCP60_HUMAN]	7.77	1	2	2	2		0			9.8366	7.77	2	2		0				0			528	60.556	5.05908
Q8TEQ6	Gem-associated protein 5 OS=Homo sapiens GN=GEMIN5 PE=1 SV=3 - [GEMI5_HUMAN]	2.72	1	2	2	2	9.48647	2.72	2	2		0				0				0			1508	168.483	6.62451
Q9H936	Mitochondrial glutamate carrier 1 OS=Homo sapiens GN=SLC25A22 PE=1 SV=1 - [GHC1_HUMAN]	15.48	1	2	2	2		0			8.61149	15.48	2	2		0				0			323	34.4483	9.29053
O43824	Putative GTP-binding protein 6 OS=Homo sapiens GN=GTPBP6 PE=2 SV=3 - [GTPB6_HUMAN]	6.2	1	2	2	2		0				0				0			6.45545	6.2	2	2	516	56.8481	9.42236
P16403	Histone H1.2 OS=Homo sapiens GN=HIST1H1C PE=1 SV=2 - [H12_HUMAN]	10.8	3	2	2	2		0			7.13265	10.8	2	2		0				0			213	21.3517	10.9312
P06899	Histone H2B type 1-J OS=Homo sapiens GN=HIST1H2BJ PE=1 SV=3 - [H2B1J_HUMAN]	19.84	5	2	2	2		0			7.05888	19.84	2	2		0				0			126	13.8956	10.3159
P69891	Hemoglobin subunit gamma-1 OS=Homo sapiens GN=HBG1 PE=1 SV=2 - [HBG1_HUMAN]	14.97	2	2	2	2		0			6.4728	14.97	2	2		0				0			147	16.1303	7.1958
Q9P0W2	SWI/SNF-related matrix-associated actin-dependent regulator of chromatin subfamily E member 1-related OS=Homo sapiens GN=HMG20B PE=1 SV=1 - [HM20B_HUMAN]	11.67	1	2	2	2		0				0				0			8.0224	11.67	2	2	317	35.7905	9.34912
P09429	High mobility group protein B1 OS=Homo sapiens GN=HMGB1 PE=1 SV=3 - [HMGB1_HUMAN]	13.49	1	2	2	2	6.62685	13.49	2	2		0				0				0			215	24.8782	5.74463
Q8WUF5	RelA-associated inhibitor OS=Homo sapiens GN=PPP1R13L PE=1 SV=4 - [IASPP_HUMAN]	6.04	1	2	2	2		0				0				0			6.88653	6.04	2	2	828	89.0357	6.81494
P20042	Eukaryotic translation initiation factor 2 subunit 2 OS=Homo sapiens GN=EIF2S2 PE=1 SV=2 - [IF2B_HUMAN]	8.11	1	2	2	2		0				0			8.89464	8.11	2	2		0			333	38.3644	5.79541
O95373	Importin-7 OS=Homo sapiens GN=IPO7 PE=1 SV=1 - [IPO7_HUMAN]	3.47	1	2	2	2	6.40236	3.47	2	2		0				0				0			1038	119.44	4.81787
Q86V97	Kelch repeat and BTB domain-containing protein 6 OS=Homo sapiens GN=KBTBD6 PE=1 SV=1 - [KBTB6_HUMAN]	4.01	1	2	2	2	8.2534	4.01	2	2		0				0				0			674	76.0888	6.07471
O60341	Lysine-specific histone demethylase 1A OS=Homo sapiens GN=KDM1A PE=1 SV=2 - [KDM1A_HUMAN]	3.87	2	2	2	2	6.44209	3.87	2	2		0				0				0			852	92.8447	6.52197
Q9BXK1	Krueppel-like factor 16 OS=Homo sapiens GN=KLF16 PE=1 SV=1 - [KLF16_HUMAN]	22.62	1	2	2	2		0				0				0			7.99264	22.62	2	2	252	25.4147	9.87646
O95202	LETM1 and EF-hand domain-containing protein 1, mitochondrial OS=Homo sapiens GN=LETM1 PE=1 SV=1 - [LETM1_HUMAN]	3.65	1	2	2	2		0			6.75628	3.65	2	2		0				0			739	83.302	6.69775
Q12907	Vesicular integral-membrane protein VIP36 OS=Homo sapiens GN=LMAN2 PE=1 SV=1 - [LMAN2_HUMAN]	10.39	1	2	2	2		0				0				0			8.41182	10.39	2	2	356	40.2031	6.94678
Q13765	Nascent polypeptide-associated complex subunit alpha OS=Homo sapiens GN=NACA PE=1 SV=1 - [NACA_HUMAN]	13.95	3	2	2	2		0			8.49247	13.95	2	2		0				0			215	23.3697	4.56396
P0DI83	Ras-related protein Rab-34, isoform NARR OS=Homo sapiens GN=RAB34 PE=1 SV=1 - [NARR_HUMAN]	18.18	1	2	2	2		0				0			8.14083	18.18	2	2		0			198	21.1056	12.1616
O75489	NADH dehydrogenase [ubiquinone] iron-sulfur protein 3, mitochondrial OS=Homo sapiens GN=NDUFS3 PE=1 SV=1 - [NDUS3_HUMAN]	10.61	1	2	2	2		0				0				0			5.93934	10.61	2	2	264	30.2227	7.50342
O00712	Nuclear factor 1 B-type OS=Homo sapiens GN=NFIB PE=1 SV=2 - [NFIB_HUMAN]	10.95	3	2	2	2		0				0			7.0651	10.95	2	2		0			420	47.412	8.86572
Q02218	2-oxoglutarate dehydrogenase, mitochondrial OS=Homo sapiens GN=OGDH PE=1 SV=3 - [ODO1_HUMAN]	4.4	1	2	2	2		0			7.27575	4.4	2	2		0				0			1023	115.861	6.85889
Q15072	Zinc finger protein OZF OS=Homo sapiens GN=ZNF146 PE=1 SV=2 - [OZF_HUMAN]	6.85	1	2	2	2		0				0			6.48616	6.85	2	2		0			292	33.2862	8.88037
P09874	Poly [ADP-ribose] polymerase 1 OS=Homo sapiens GN=PARP1 PE=1 SV=4 - [PARP1_HUMAN]	2.76	1	2	2	2		0				0				0			7.63925	2.76	2	2	1014	113.012	8.88037
Q15645	Pachytene checkpoint protein 2 homolog OS=Homo sapiens GN=TRIP13 PE=1 SV=2 - [PCH2_HUMAN]	5.79	1	2	2	2		0				0				0			7.34682	5.79	2	2	432	48.5205	6.0874
Q9BZ71	Membrane-associated phosphatidylinositol transfer protein 3 OS=Homo sapiens GN=PITPNM3 PE=1 SV=2 - [PITM3_HUMAN]	4.52	1	2	2	2		0				0			6.90181	4.52	2	2		0			974	106.714	7.13721
P49643	DNA primase large subunit OS=Homo sapiens GN=PRIM2 PE=1 SV=2 - [PRI2_HUMAN]	5.11	1	2	2	2	7.0663	5.11	2	2		0				0				0			509	58.769	7.91357
P62333	26S protease regulatory subunit 10B OS=Homo sapiens GN=PSMC6 PE=1 SV=1 - [PRS10_HUMAN]	6.68	1	2	2	2		0				0				0			6.12364	6.68	2	2	389	44.1451	7.48877
P51149	Ras-related protein Rab-7a OS=Homo sapiens GN=RAB7A PE=1 SV=1 - [RAB7A_HUMAN]	13.04	1	2	2	2		0				0				0			7.35854	13.04	2	2	207	23.4748	6.69775
P46060	Ran GTPase-activating protein 1 OS=Homo sapiens GN=RANGAP1 PE=1 SV=1 - [RAGP1_HUMAN]	6.64	1	2	2	2	7.99567	6.64	2	2		0				0				0			587	63.5023	4.67822
P11233	Ras-related protein Ral-A OS=Homo sapiens GN=RALA PE=1 SV=1 - [RALA_HUMAN]	14.08	1	2	2	2		0				0				0			7.71798	14.08	2	2	206	23.552	7.10791
Q9BRS2	Serine/threonine-protein kinase RIO1 OS=Homo sapiens GN=RIOK1 PE=1 SV=2 - [RIOK1_HUMAN]	4.58	1	2	2	2	6.66635	4.58	2	2		0				0				0			568	65.5417	6.18896
Q02878	60S ribosomal protein L6 OS=Homo sapiens GN=RPL6 PE=1 SV=3 - [RL6_HUMAN]	6.6	1	2	2	2	6.67197	6.6	2	2		0				0				0			288	32.7076	10.5796
Q9UHA3	Probable ribosome biogenesis protein RLP24 OS=Homo sapiens GN=RSL24D1 PE=1 SV=1 - [RLP24_HUMAN]	16.56	1	2	2	2		0				0			6.13783	16.56	2	2		0			163	19.6083	9.979
Q9P015	39S ribosomal protein L15, mitochondrial OS=Homo sapiens GN=MRPL15 PE=1 SV=1 - [RM15_HUMAN]	10.14	1	2	2	2		0				0				0			10.2326	10.14	2	2	296	33.3989	10.0083
P19387	DNA-directed RNA polymerase II subunit RPB3 OS=Homo sapiens GN=POLR2C PE=1 SV=2 - [RPB3_HUMAN]	12	1	2	2	2	8.88144	12	2	2		0				0				0			275	31.4217	4.91943
Q9Y676	28S ribosomal protein S18b, mitochondrial OS=Homo sapiens GN=MRPS18B PE=1 SV=1 - [RT18B_HUMAN]	10.47	1	2	2	2		0				0			6.43499	10.47	2	2		0			258	29.377	9.37842
P82921	28S ribosomal protein S21, mitochondrial OS=Homo sapiens GN=MRPS21 PE=1 SV=2 - [RT21_HUMAN]	29.89	1	2	2	2	7.10552	29.89	2	2		0								0			87	10.7345	10.2134
Q9Y3D9	28S ribosomal protein S23, mitochondrial OS=Homo sapiens GN=MRPS23 PE=1 SV=2 - [RT23_HUMAN]	10.53	1	2	2	2		0			6.18436	10.53	2	2		0				0			190	21.7573	8.89502
Q92552	28S ribosomal protein S27, mitochondrial OS=Homo sapiens GN=MRPS27 PE=1 SV=3 - [RT27_HUMAN]	6.04	2	2	2	2		0			6.4468	6.04	2	2		0				0			414	47.5814	6.17627
P57060	RWD domain-containing protein 2B OS=Homo sapiens GN=RWDD2B PE=1 SV=1 - [RWD2B_HUMAN]	10.03	1	2	2	2		0				0				0			8.19292	10.03	2	2	319	36.3089	5.87158
Q15436	Protein transport protein Sec23A OS=Homo sapiens GN=SEC23A PE=1 SV=2 - [SC23A_HUMAN]	3.27	1	2	2	2		0				0				0			6.42539	3.27	2	2	765	86.1053	7.07861
Q9BYW2	Histone-lysine N-methyltransferase SETD2 OS=Homo sapiens GN=SETD2 PE=1 SV=3 - [SETD2_HUMAN]	1.79	1	2	2	2		0				0			9.68396	1.79	2	2		0			2564	287.418	6.13818
O95295	SNARE-associated protein Snapin OS=Homo sapiens GN=SNAPIN PE=1 SV=1 - [SNAPN_HUMAN]	16.18	1	2	2	2		0							6.00914	16.18	2	2		0			136	14.8649	9.30518
O15269	Serine palmitoyltransferase 1 OS=Homo sapiens GN=SPTLC1 PE=1 SV=1 - [SPTC1_HUMAN]	7.19	1	2	2	2		0				0			6.8315	7.19	2	2		0			473	52.7105	6.01123
P56962	Syntaxin-17 OS=Homo sapiens GN=STX17 PE=1 SV=2 - [STX17_HUMAN]	11.26	1	2	2	2		0				0				0			7.36494	11.26	2	2	302	33.3826	6.56592
P53597	Succinyl-CoA ligase [ADP/GDP-forming] subunit alpha, mitochondrial OS=Homo sapiens GN=SUCLG1 PE=1 SV=4 - [SUCA_HUMAN]	11.56	1	2	2	2		0			7.67511	11.56	2	2		0				0			346	36.2268	8.79248
Q9P2J5	Leucine--tRNA ligase, cytoplasmic OS=Homo sapiens GN=LARS PE=1 SV=2 - [SYLC_HUMAN]	3.91	1	2	2	2		0			7.86722	3.91	2	2		0				0			1176	134.379	7.29834
Q6P1X5	Transcription initiation factor TFIID subunit 2 OS=Homo sapiens GN=TAF2 PE=1 SV=3 - [TAF2_HUMAN]	2.67	1	2	2	2		0				0				0			7.73435	2.67	2	2	1199	136.883	8.19189
Q9BWD1	Acetyl-CoA acetyltransferase, cytosolic OS=Homo sapiens GN=ACAT2 PE=1 SV=2 - [THIC_HUMAN]	14.36	1	2	2	2		0			7.36418	14.36	2	2		0				0			397	41.3244	6.91748
Q9Y490	Talin-1 OS=Homo sapiens GN=TLN1 PE=1 SV=3 - [TLN1_HUMAN]	2.16	1	2	2	2		0			7.38402	2.16	2	2		0				0			2541	269.599	6.07471
A6NIH7	Protein unc-119 homolog B OS=Homo sapiens GN=UNC119B PE=1 SV=1 - [U119B_HUMAN]	11.95	1	2	2	2		0			6.7533	11.95	2	2		0				0			251	28.119	5.68115
Q712K3	Ubiquitin-conjugating enzyme E2 R2 OS=Homo sapiens GN=UBE2R2 PE=1 SV=1 - [UB2R2_HUMAN]	11.76	1	2	2	2	7.52202	11.76	2	2						0							238	27.149	4.42432
O75083	WD repeat-containing protein 1 OS=Homo sapiens GN=WDR1 PE=1 SV=4 - [WDR1_HUMAN]	7.26	1	2	2	2		0			10.5774	7.26	2	2		0				0			606	66.1519	6.65381
Q8IWA0	WD repeat-containing protein 75 OS=Homo sapiens GN=WDR75 PE=1 SV=1 - [WDR75_HUMAN]	4.58	1	2	2	2	9.45258	4.58	2	2		0				0				0			830	94.4385	5.96045
Q8TF30	WASP homolog-associated protein with actin, membranes and microtubules OS=Homo sapiens GN=WHAMM PE=1 SV=2 - [WHAMM_HUMAN]	4.94	1	2	2	2		0				0			7.22394	4.94	2	2		0			809	90.8677	7.07861
O14980	Exportin-1 OS=Homo sapiens GN=XPO1 PE=1 SV=1 - [XPO1_HUMAN]	3.36	1	2	2	2		0			7.63021	3.36	2	2		0				0			1071	123.306	6.06201
Q69YL0	Uncharacterized protein NCBP2-AS2 OS=Homo sapiens GN=NCBP2-AS2 PE=4 SV=1 - [NCAS2_HUMAN]	35.35	1	2	2	2		0			6.50876	35.35	2	2		0							99	10.884	12.0005
Q96B54	Zinc finger protein 428 OS=Homo sapiens GN=ZNF428 PE=1 SV=2 - [ZN428_HUMAN]	16.49	1	2	2	2	7.86498	16.49	2	2		0				0				0			188	20.468	4.17041
P17028	Zinc finger protein 24 OS=Homo sapiens GN=ZNF24 PE=1 SV=4 - [ZNF24_HUMAN]	9.51	1	2	2	2		0				0				0			6.49207	9.51	2	2	368	42.1291	6.21436
Q9P2E3	NFX1-type zinc finger-containing protein 1 OS=Homo sapiens GN=ZNFX1 PE=1 SV=2 - [ZNFX1_HUMAN]	2.14	1	2	2	2		0			9.30284	2.14	2	2		0				0			1918	220.084	7.29834
A7ZPX4	Cysteine desulfurase IscS OS=Escherichia coli O139:H28 (strain E24377A / ETEC) GN=iscS PE=3 SV=1 - [ISCS_ECO24]	8.17	1	2	2	2		0				0			8.48505	8.17	2	2		0			404	45.0609	6.3667
P45395	Arabinose 5-phosphate isomerase KdsD OS=Escherichia coli (strain K12) GN=kdsD PE=1 SV=1 - [KDSD_ECOLI]	14.94	3	2	2	2		0				0			8.43685	14.94	2	2		0			328	35.1731	6.7124
A7ZQ55	NAD kinase OS=Escherichia coli O139:H28 (strain E24377A / ETEC) GN=nadK PE=3 SV=1 - [NADK_ECO24]	19.86	2	2	2	2		0				0							6.35624	19.86	2	2	292	32.5458	6.78564
P48730-2	Isoform 2 of Casein kinase I isoform delta OS=Homo sapiens GN=CSNK1D - [KC1D_HUMAN]	6.6	2	2	2	2		0				0				0			7.12914	6.6	2	2	409	46.8029	9.64209
P21589-2	Isoform 2 of 5'-nucleotidase OS=Homo sapiens GN=NT5E - [5NTD_HUMAN]	9.73	2	2	2	2		0			8.34921	9.73	2	2		0				0			524	57.9117	6.97607
Q2M2I8-2	Isoform 2 of AP2-associated protein kinase 1 OS=Homo sapiens GN=AAK1 - [AAK1_HUMAN]	4.98	2	2	2	2	8.07071	4.98	2	2		0				0				0			863	93.5194	8.52881
Q8NE71-2	Isoform 2 of ATP-binding cassette sub-family F member 1 OS=Homo sapiens GN=ABCF1 - [ABCF1_HUMAN]	3.1	2	2	2	2		0				0			6.65291	3.1	2	2		0			807	91.6235	7.6792
P53396-2	Isoform 2 of ATP-citrate synthase OS=Homo sapiens GN=ACLY - [ACLY_HUMAN]	2.38	2	2	2	2		0				0				0			6.95217	2.38	2	2	1091	119.695	7.32764
Q9BRR6-2	Isoform 2 of ADP-dependent glucokinase OS=Homo sapiens GN=ADPGK - [ADPGK_HUMAN]	9.27	2	2	2	2		0				0				0			7.1215	9.27	2	2	496	53.9266	6.20166
Q9ULX6-2	Isoform 2 of A-kinase anchor protein 8-like OS=Homo sapiens GN=AKAP8L - [AKP8L_HUMAN]	6.32	2	2	2	2		0			8.34637	6.32	2	2		0				0			585	65.1889	5.09717
P25054-2	Isoform Short of Adenomatous polyposis coli protein OS=Homo sapiens GN=APC - [APC_HUMAN]	1.35	2	2	2	2		0				0			6.47463	1.35	2	2		0			2742	300.255	7.76709
Q9P287-3	Isoform 3 of BRCA2 and CDKN1A-interacting protein OS=Homo sapiens GN=BCCIP - [BCCIP_HUMAN]	13.36	2	2	2	2		0				0			10.0968	13.36	2	2		0			292	33.4214	4.55127
P17655-2	Isoform 2 of Calpain-2 catalytic subunit OS=Homo sapiens GN=CAPN2 - [CAN2_HUMAN]	7.4	2	2	2	2		0			7.38732	7.4	2	2		0				0			622	71.4304	4.90674
Q8N4S0-2	Isoform 2 of Coiled-coil domain-containing protein 82 OS=Homo sapiens GN=CCDC82 - [CCD82_HUMAN]	11.05	2	2	2	2		0				0			7.41365	11.05	2	2		0			344	40.0031	4.70361
O75909-1	Isoform 3 of Cyclin-K OS=Homo sapiens GN=CCNK - [CCNK_HUMAN]	9.8	3	2	2	2		0				0			7.12536	9.8	2	2		0			357	41.2669	8.14795
Q9Y5B0-4	Isoform 4 of RNA polymerase II subunit A C-terminal domain phosphatase OS=Homo sapiens GN=CTDP1 - [CTDP1_HUMAN]	3.92	2	2	2	2	8.70425	3.92	2	2		0				0				0			867	93.4269	6.41748
Q5M775-5	Isoform 5 of Cytospin-B OS=Homo sapiens GN=SPECC1 - [CYTSB_HUMAN]	7.25	5	2	2	2		0			7.53185	7.25	2	2		0				0			703	78.9667	5.33838
Q9GZR7-2	Isoform 2 of ATP-dependent RNA helicase DDX24 OS=Homo sapiens GN=DDX24 - [DDX24_HUMAN]	3.23	2	2	2	2		0				0			6.84344	3.23	2	2		0			804	90.2411	8.92432
Q7L2E3-3	Isoform 3 of Putative ATP-dependent RNA helicase DHX30 OS=Homo sapiens GN=DHX30 - [DHX30_HUMAN]	3.55	3	2	2	2		0				0			6.61575	3.55	2	2		0			1155	129.357	8.52881
P00533-2	Isoform 2 of Epidermal growth factor receptor OS=Homo sapiens GN=EGFR - [EGFR_HUMAN]	6.91	4	2	2	2		0				0			6.59334	6.91	2	2		0			405	44.6345	7.00537
Q9UBQ5-2	Isoform 2 of Eukaryotic translation initiation factor 3 subunit K OS=Homo sapiens GN=EIF3K - [EIF3K_HUMAN]	17.54	2	2	2	2		0				0			7.40624	17.54	2	2					211	24.4681	4.86865
Q13045-2	Isoform 2 of Protein flightless-1 homolog OS=Homo sapiens GN=FLII - [FLII_HUMAN]	3.54	3	2	2	2		0				0				0			6.70417	3.54	2	2	1214	138.405	6.07471
P01100-2	Isoform 2 of Proto-oncogene c-Fos OS=Homo sapiens GN=FOS - [FOS_HUMAN]	10.9	2	2	2	2		0				0			9.73831	10.9	2	2					266	28.9682	4.83057
Q9UPW0-2	Isoform 2 of Forkhead box protein J3 OS=Homo sapiens GN=FOXJ3 - [FOXJ3_HUMAN]	6.12	2	2	2	2		0				0				0			6.31294	6.12	2	2	588	65.4925	7.23975
P51114-3	Isoform 3 of Fragile X mental retardation syndrome-related protein 1 OS=Homo sapiens GN=FXR1 - [FXR1_HUMAN]	5.22	3	2	2	2	7.18572	5.22	2	2		0				0				0			536	59.8831	6.771
Q9HCN4-3	Isoform 3 of GPN-loop GTPase 1 OS=Homo sapiens GN=GPN1 - [GPN1_HUMAN]	11.11	5	2	2	2	8.46715	11.11	2	2		0				0				0			279	31.8117	4.66553
Q9Y2T3-2	Isoform 2 of Guanine deaminase OS=Homo sapiens GN=GDA - [GUAD_HUMAN]	13.16	3	2	2	2		0				0			7.11532	13.16	2	2		0			380	42.4184	5.47803
P20810-3	Isoform 3 of Calpastatin OS=Homo sapiens GN=CAST - [ICAL_HUMAN]	7.97	9	2	2	2		0			9.37146	7.97	2	2		0				0			590	63.6266	4.79248
Q9UM54-5	Isoform 5 of Unconventional myosin-VI OS=Homo sapiens GN=MYO6 - [MYO6_HUMAN]	2.39	6	2	2	2		0				0				0			7.17205	2.39	2	2	1253	144.95	8.55811
P49821-2	Isoform 2 of NADH dehydrogenase [ubiquinone] flavoprotein 1, mitochondrial OS=Homo sapiens GN=NDUFV1 - [NDUV1_HUMAN]	11.43	2	2	2	2		0				0				0			6.71061	11.43	2	2	455	49.8363	8.20654
Q9BZE4-3	Isoform 3 of Nucleolar GTP-binding protein 1 OS=Homo sapiens GN=GTPBP4 - [NOG1_HUMAN]	6.76	3	2	2	2	6.14627	6.76	2	2		0				0				0			518	60.0134	9.39307
Q8N573-7	Isoform 7 of Oxidation resistance protein 1 OS=Homo sapiens GN=OXR1 - [OXR1_HUMAN]	19.44	6	2	2	2		0			9.00795	19.44	2	2		0				0			216	24.4523	6.53662
O95453-2	Isoform 2 of Poly(A)-specific ribonuclease PARN OS=Homo sapiens GN=PARN - [PARN_HUMAN]	4.15	3	2	2	2		0				0			6.7841	4.15	2	2		0			578	66.5324	6.37939
Q08499-5	Isoform 2 of cAMP-specific 3',5'-cyclic phosphodiesterase 4D OS=Homo sapiens GN=PDE4D - [PDE4D_HUMAN]	6.11	10	2	2	2	9.26692	6.11	2	2		0				0				0			507	57.7554	4.85596
Q96HS1-2	Isoform 2 of Serine/threonine-protein phosphatase PGAM5, mitochondrial OS=Homo sapiens GN=PGAM5 - [PGAM5_HUMAN]	8.63	2	2	2	2		0				0			6.67651	8.63	2	2		0			255	28.0025	7.25439
Q92576-2	Isoform 2 of PHD finger protein 3 OS=Homo sapiens GN=PHF3 - [PHF3_HUMAN]	1.59	2	2	2	2		0				0			7.28966	1.59	2	2		0			1951	219.671	7.53271
P13797-3	Isoform 3 of Plastin-3 OS=Homo sapiens GN=PLS3 - [PLST_HUMAN]	6.67	3	2	2	2		0			6.97745	6.67	2	2		0				0			585	65.5908	6.30322
Q15165-3	Isoform 3 of Serum paraoxonase/arylesterase 2 OS=Homo sapiens GN=PON2 - [PON2_HUMAN]	14.33	3	2	2	2		0			9.31997	14.33	2	2		0				0			342	37.9726	5.71924
P30048-2	Isoform 2 of Thioredoxin-dependent peroxide reductase, mitochondrial OS=Homo sapiens GN=PRDX3 - [PRDX3_HUMAN]	13.03	2	2	2	2		0				0				0			10.0784	13.03	2	2	238	25.8223	7.45947
P62195-2	Isoform 2 of 26S protease regulatory subunit 8 OS=Homo sapiens GN=PSMC5 - [PRS8_HUMAN]	7.29	2	2	2	2		0			6.62437	7.29	2	2		0				0			398	44.7557	8.17725
Q92878-3	Isoform 3 of DNA repair protein RAD50 OS=Homo sapiens GN=RAD50 - [RAD50_HUMAN]	2.22	3	2	2	2		0			5.93895	2.22	2	2		0				0			1173	138.346	6.55127
Q7Z6E9-4	Isoform 4 of E3 ubiquitin-protein ligase RBBP6 OS=Homo sapiens GN=RBBP6 - [RBBP6_HUMAN]	2.94	3	2	2	2	9.57756	2.94	2	2		0				0				0			952	105.971	9.0415
P98175-4	Isoform 4 of RNA-binding protein 10 OS=Homo sapiens GN=RBM10 - [RBM10_HUMAN]	4.81	4	2	2	2		0				0			7.43611	4.81	2	2		0			852	94.3122	6.72705
Q96T37-4	Isoform 4 of Putative RNA-binding protein 15 OS=Homo sapiens GN=RBM15 - [RBM15_HUMAN]	3.5	4	2	2	2	6.3715	3.5	2	2		0				0				0			913	99.6409	9.92041
Q06587-2	Isoform 2 of E3 ubiquitin-protein ligase RING1 OS=Homo sapiens GN=RING1 - [RING1_HUMAN]	7.16	2	2	2	2		0				0				0			6.979	7.16	2	2	377	39.1212	5.61768
O14730-2	Isoform 2 of Serine/threonine-protein kinase RIO3 OS=Homo sapiens GN=RIOK3 - [RIOK3_HUMAN]	8.14	2	2	2	2	8.43464	8.14	2	2		0				0				0			516	58.6331	5.75732
Q14684-2	Isoform 2 of Ribosomal RNA processing protein 1 homolog B OS=Homo sapiens GN=RRP1B - [RRP1B_HUMAN]	3.92	2	2	2	2	8.56524	3.92	2	2		0				0				0			740	82.125	9.80322
P08621-2	Isoform 2 of U1 small nuclear ribonucleoprotein 70 kDa OS=Homo sapiens GN=SNRNP70 - [RU17_HUMAN]	7.48	2	2	2	2	8.91521	7.48	2	2		0				0				0			428	50.5873	9.89111
P23526-2	Isoform 2 of Adenosylhomocysteinase OS=Homo sapiens GN=AHCY - [SAHH_HUMAN]	6.19	2	2	2	2		0				0				0			7.07343	6.19	2	2	404	44.6296	6.46826
O15027-2	Isoform 2 of Protein transport protein Sec16A OS=Homo sapiens GN=SEC16A - [SC16A_HUMAN]	2.44	5	2	2	2		0				0				0			9.40413	2.44	2	2	2134	228.728	5.61768
Q9HC62-2	Isoform 2 of Sentrin-specific protease 2 OS=Homo sapiens GN=SENP2 - [SENP2_HUMAN]	5.01	2	2	2	2		0			6.55501	5.01	2	2		0				0			579	66.3164	9.01221
Q08AF3-2	Isoform 2 of Schlafen family member 5 OS=Homo sapiens GN=SLFN5 - [SLFN5_HUMAN]	8.88	2	2	2	2		0			7.26998	8.88	2	2		0				0			338	38.0782	7.38623
Q92540-2	Isoform 2 of Protein SMG7 OS=Homo sapiens GN=SMG7 - [SMG7_HUMAN]	3.02	3	2	2	2	7.15582	3.02	2	2		0				0				0			1091	121.943	8.27979
Q2TAY7-2	Isoform 2 of WD40 repeat-containing protein SMU1 OS=Homo sapiens GN=SMU1 - [SMU1_HUMAN]	9.94	2	2	2	2		0				0			8.0981	9.94	2	2		0			352	39.3177	8.25049
P30626-2	Isoform 2 of Sorcin OS=Homo sapiens GN=SRI - [SORCN_HUMAN]	18.58	2	2	2	2		0			6.7899	18.58	2	2		0				0			183	20.3318	5.33838
Q9UBP0-3	Isoform 3 of Spastin OS=Homo sapiens GN=SPAST - [SPAST_HUMAN]	6.98	2	2	2	2		0			9.82378	6.98	2	2		0				0			530	57.9733	9.42236
Q9NZQ3-5	Isoform 5 of NCK-interacting protein with SH3 domain OS=Homo sapiens GN=NCKIPSD - [SPN90_HUMAN]	5.7	5	2	2	2		0			8.76207	5.7	2	2		0				0			596	64.1554	6.13818
O75494-5	Isoform 5 of Serine/arginine-rich splicing factor 10 OS=Homo sapiens GN=SRSF10 - [SRS10_HUMAN]	16.36	6	2	2	2	6.48073	16.36	2	2		0				0							165	20.1049	10.0522
Q13243-3	Isoform SRP40-4 of Serine/arginine-rich splicing factor 5 OS=Homo sapiens GN=SRSF5 - [SRSF5_HUMAN]	10.04	2	2	2	2	8.59203	10.04	2	2		0				0				0			269	30.8401	11.6636
Q13247-2	Isoform SRP55-2 of Serine/arginine-rich splicing factor 6 OS=Homo sapiens GN=SRSF6 - [SRSF6_HUMAN]	17.78	3	2	2	2	6.60497	17.78	2	2						0				0			135	15.4884	5.33838
O75410-3	Isoform 3 of Transforming acidic coiled-coil-containing protein 1 OS=Homo sapiens GN=TACC1 - [TACC1_HUMAN]	7.05	4	2	2	2		0				0			10.8995	7.05	2	2		0			610	67.0314	5.07178
Q9UI30-2	Isoform 2 of Multifunctional methyltransferase subunit TRM112-like protein OS=Homo sapiens GN=TRMT112 - [TR112_HUMAN]	21.67	2	2	2	2	8.16921	21.67	2	2		0				0				0			120	13.5668	5.08447
P62995-3	Isoform 3 of Transformer-2 protein homolog beta OS=Homo sapiens GN=TRA2B - [TRA2B_HUMAN]	19.68	2	2	2	2	8.16729	19.68	2	2		0				0				0			188	21.9217	10.1548
O94972-2	Isoform 2 of E3 ubiquitin-protein ligase TRIM37 OS=Homo sapiens GN=TRIM37 - [TRI37_HUMAN]	5.11	2	2	2	2		0				0			8.20102	5.11	2	2		0			803	89.1311	5.14795
Q96GJ1-3	Isoform 3 of tRNA (uracil(54)-C(5))-methyltransferase homolog OS=Homo sapiens GN=TRMT2B - [TRM2_HUMAN]	7.41	3	2	2	2		0			7.78118	7.41	2	2		0				0			459	51.4526	8.52881
Q9BVJ6-3	Isoform 3 of U3 small nucleolar RNA-associated protein 14 homolog A OS=Homo sapiens GN=UTP14A - [UT14A_HUMAN]	3.2	2	2	2	2		0			7.34877	3.2	2	2		0				0			719	81.9549	7.85498
Q9BTA9-5	Isoform 4 of WW domain-containing adapter protein with coiled-coil OS=Homo sapiens GN=WAC - [WAC_HUMAN]	7.72	3	2	2	2		0			6.86783	7.72	2	2		0				0			544	59.4685	9.48096
Q96JP5-2	Isoform 2 of E3 ubiquitin-protein ligase ZFP91 OS=Homo sapiens GN=ZFP91 - [ZFP91_HUMAN]	4.35	2	2	2	2	7.18053	4.35	2	2		0				0				0			529	59.5339	8.19189
Q9BU19-2	Isoform 2 of Zinc finger protein 692 OS=Homo sapiens GN=ZNF692 - [ZN692_HUMAN]	6.96	3	2	2	2		0				0			6.34339	6.96	2	2		0			474	51.843	8.83643
P04080	Cystatin-B OS=Homo sapiens GN=CSTB PE=1 SV=2 - [CYTB_HUMAN]	33.67	1	2	2	2					7.30666	33.67	2	2		0							98	11.1326	7.56201
Q96BW9-2	Isoform 2 of Phosphatidate cytidylyltransferase, mitochondrial OS=Homo sapiens GN=TAMM41 - [TAM41_HUMAN]	10.76	3	2	2	2					8.00287	10.76	2	2		0				0			316	35.8847	8.74854
A7ZHP8	Iron-sulfur cluster insertion protein ErpA OS=Escherichia coli O139:H28 (strain E24377A / ETEC) GN=erpA PE=3 SV=1 - [ERPA_ECO24]	36.84	1	2	2	2						0				0			7.33563	36.84	2	2	114	12.0928	4.31006
O60888-3	Isoform C of Protein CutA OS=Homo sapiens GN=CUTA - [CUTA_HUMAN]	20.51	3	2	2	2					6.43836	20.51	2	2		0				0			156	16.8219	5.21143

## Sheet: Search_Parameters
Search report summary of file(s):													Database:
- \\serv-spectro\Data Serv-spectro F\2014\Rio_MC-Tomasetto_C\Orbitrap\FA033\LC_110414_FA033_01_VAPa_spHuman+Ecoli20141105_FDR.msf													spHuman+Ecoli_20141105
- \\serv-spectro\Data Serv-spectro F\2014\Rio_MC-Tomasetto_C\Orbitrap\FA033\LC_110414_FA033_02_VAPaMute_spHuman+Ecoli20141105_FDR.msf													51939 entries (41884 Hsapiens + 10055 Ecoli)
- \\serv-spectro\Data Serv-spectro F\2014\Rio_MC-Tomasetto_C\Orbitrap\FA033\LC_110514_FA033_03_VAPb_spHuman+Ecoli20141105_FDR.msf													downloaded via Uniprot (canonical & isoforms)
- \\serv-spectro\Data Serv-spectro F\2014\Rio_MC-Tomasetto_C\Orbitrap\FA033\LC_110514_FA033_04_VAPbMute_spHuman+Ecoli20141105_FDR.msf
Created with Discoverer version: 1.4.1.14
================================================================================
Number of filtered/unfiltered result items:
- 1342/1346 protein group(s)
- 2517/50794 merged protein(s)
- 10562/335388 peptide(s)
- 42544/634167 PSM(s)
- 316611/316611 search input(s)
================================================================================
Peptide Grouping Options
- Show peptide groups: True
- Group peptides by: Mass and Sequence
Protein Grouping Options
- Enable protein grouping: True
- Consider leucine and isoleucine as equal: True
- Consider only PSMs with confidence at least: Medium
- Consider only PSMs with delta Cn better than: 0.15
- Apply strict maximum parsimony principle: True
No filters applied for data reduction
Result filters:
- Peptide Confidence (Minimum Confidence: High)
- Peptides Per Protein (Minimal number of peptides: 2, Count only rank 1 peptides: True, Count peptide only in top scored proteins: True)
- Peptide Rank (Maximum rank: 1)
================================================================================
Summary of file \\serv-spectro\Data Serv-spectro F\2014\Rio_MC-Tomasetto_C\Orbitrap\FA033\LC_110414_FA033_01_VAPa_spHuman+Ecoli20141105_FDR.msf
Workflow created with Discoverer version: 1.4.1.14 (DBVersion:79)
================================================================================
Search name: LC_110414_FA033_01_VAPa_spHuman+Ecoli20141105_FDR
Search description: -
Search date: 11/05/2014 09:38:45
================================================================================
The pipeline tree:
------------------
|-(0) Spectrum Files
|-(1) Spectrum Selector
|-(2) Sequest HT
|-(3) Target Decoy PSM Validator
------------------------------------------------------------------------------
Processing node 0: Spectrum Files
------------------------------------------------------------------------------
Input Data:
-----------------------------
File Name(s): \\serv-spectro\Data Serv-spectro F\2014\Rio_MC-Tomasetto_C\Orbitrap\FA033\LC_110414_FA033_01_VAPa.raw
------------------------------------------------------------------------------
Processing node 1: Spectrum Selector
------------------------------------------------------------------------------
1. General Settings:
-----------------------------
Precursor Selection: Use MS1 Precursor
Use New Precursor Reevaluation: True
2. Spectrum Properties Filter:
-----------------------------
Lower RT Limit: 0
Upper RT Limit: 0
First Scan: 0
Last Scan: 0
Lowest Charge State: 0
Highest Charge State: 0
Min. Precursor Mass: 350 Da
Max. Precursor Mass: 5000 Da
Total Intensity Threshold: 0
Minimum Peak Count: 1
3. Scan Event Filters:
-----------------------------
MS Order: Is MS2
Min. Collision Energy: 0
Max. Collision Energy: 100
Scan Type: Is Full
4. Peak Filters:
-----------------------------
S/N Threshold (FT-only): 1.5
5. Replacements for Unrecognized Properties:
-----------------------------
Unrecognized Charge Replacements: Automatic
Unrecognized Mass Analyzer Replacements: ITMS
Unrecognized MS Order Replacements: MS2
Unrecognized Activation Type Replacements: CID
Unrecognized Polarity Replacements: +
6. Just for Testing:
-----------------------------
Precursor Clipping Range Before: 2.5 Da
Precursor Clipping Range After: 5.5 Da
------------------------------------------------------------------------------
Processing node 2: Sequest HT
------------------------------------------------------------------------------
1. Input Data:
-----------------------------
Protein Database: spHuman+Ecoli_20141105.fasta
Enzyme Name: Trypsin (Full)
Max. Missed Cleavage Sites: 2
Min. Peptide Length: 6
Max. Peptide Length: 144
2. Scoring Options:
-----------------------------
Max. Delta Cn: 0.05
Max. Number of Peptides Reported: 10
3. Tolerances:
-----------------------------
Precursor Mass Tolerance: 7 ppm
Fragment Mass Tolerance: 0.5 Da
Use Average Precursor Mass: False
Use Average Fragment Mass: False
4. Spectrum Matching:
-----------------------------
Use Neutral Loss a Ions: True
Use Neutral Loss b Ions: True
Use Neutral Loss y Ions: True
Use Flanking Ions: True
Weight of a Ions: 0
Weight of b Ions: 1
Weight of c Ions: 0
Weight of x Ions: 0
Weight of y Ions: 1
Weight of z Ions: 0
5. Dynamic Modifications:
-----------------------------
Max. Equal Modifications Per Peptide: 3
Max. Dynamic Modifications Per Peptide: 4
1. Dynamic Modification: Oxidation / +15.995 Da (M)
6. Static Modifications:
-----------------------------
1. Static Modification: Carbamidomethyl / +57.021 Da (C)
------------------------------------------------------------------------------
Processing node 3: Target Decoy PSM Validator
------------------------------------------------------------------------------
1. Decoy Database Search:
-----------------------------
Target FDR (Strict): 0.01
Target FDR (Relaxed): 0.05
================================================================================
Further information:
Sequest HT (2):
- Number of sequences searched: 51939
================================================================================
Processing details:
2014-05-11 10:33:00	(2):Sequest HT:	Total search time was 18 min 29 s.
2014-05-11 10:33:00	(2):Sequest HT:	Search completed
2014-05-11 10:33:00	(2):Sequest HT:	46300 protein(s) + 47119 decoy proteins scored and inserted into result file in 2 min 35 s.
2014-05-11 10:32:00	(2):Sequest HT:	46300 protein(s) scored
2014-05-11 10:29:00	(2):Sequest HT:	Search result finalization started.
2014-05-11 10:28:00	(3):Target Decoy PSM Validator:	Start calculating relaxed False Discovery Rate
2014-05-11 10:26:00	(3):Target Decoy PSM Validator:	Start calculating strict False Discovery Rate
2014-05-11 10:26:00	(3):Target Decoy PSM Validator:	Evaluating peptides of Sequest HT (2) started
2014-05-11 10:26:00	(2):Sequest HT:	Reading results took 49.7 s.
2014-05-11 10:26:00	(2):Sequest HT:	Storing 1568 decoy PSMs for 1090 spectra
2014-05-11 10:26:00	(2):Sequest HT:	Storing 16244 decoy PSMs for 10000 spectra
2014-05-11 10:26:00	(2):Sequest HT:	Storing 20493 decoy PSMs for 10000 spectra
2014-05-11 10:26:00	(2):Sequest HT:	Storing 20866 decoy PSMs for 10000 spectra
2014-05-11 10:25:00	(2):Sequest HT:	Storing 20925 decoy PSMs for 10000 spectra
2014-05-11 10:25:00	(2):Sequest HT:	Storing 20935 decoy PSMs for 10000 spectra
2014-05-11 10:25:00	(2):Sequest HT:	Storing 20945 decoy PSMs for 10000 spectra
2014-05-11 10:25:00	(2):Sequest HT:	Storing 20909 decoy PSMs for 10000 spectra
2014-05-11 10:25:00	(2):Sequest HT:	Storing 21050 decoy PSMs for 10000 spectra
2014-05-11 10:25:00	(2):Sequest HT:	Storing 21007 decoy PSMs for 10000 spectra
2014-05-11 10:25:00	(2):Sequest HT:	Start reading results.
2014-05-11 10:25:00	(2):Sequest HT:	Performing decoy search containing 91090 spectra took 4 min 15 s.
2014-05-11 10:25:00	(2):Sequest HT:	Average search time per spectrum was 2.8 ms.
2014-05-11 10:21:00	(2):Sequest HT:	On-Disk search is performed
2014-05-11 10:21:00	(2):Sequest HT:	Workload level: #spectra loaded and processed at once: 2000
2014-05-11 10:21:00	(2):Sequest HT:	Workload level: #parallel tasks: 2
2014-05-11 10:21:00	(2):Sequest HT:	ISE (1.1.1.11, x64) started at 11/5/2014 10:21:14 AM on PC3-0014-PAGE (x64) [2 CPUs] running Microsoft Windows NT 6.1.7601 Service Pack 1 (64bit) [.NET: 4.0.30319.18063]
2014-05-11 10:21:00	(2):Sequest HT:	Start Sequest HT decoy search for 91090 spectra.
2014-05-11 10:21:00	(2):Sequest HT:	FASTA indexing completed in 1 min 10 s.
2014-05-11 10:20:00	(2):Sequest HT:	Building new decoy FASTA index. This may take up to several hours...
2014-05-11 10:20:00	(2):Sequest HT:	Looking for existing decoy FASTA index.
2014-05-11 10:20:00	(2):Sequest HT:	Reading results took 42.5 s.
2014-05-11 10:20:00	(2):Sequest HT:	Storing 1564 PSMs for 1090 spectra
2014-05-11 10:19:00	(2):Sequest HT:	Storing 16166 PSMs for 10000 spectra
2014-05-11 10:19:00	(2):Sequest HT:	Storing 20261 PSMs for 10000 spectra
2014-05-11 10:19:00	(2):Sequest HT:	Storing 20517 PSMs for 10000 spectra
2014-05-11 10:19:00	(2):Sequest HT:	Storing 20634 PSMs for 10000 spectra
2014-05-11 10:19:00	(2):Sequest HT:	Storing 20457 PSMs for 10000 spectra
2014-05-11 10:19:00	(2):Sequest HT:	Storing 20608 PSMs for 10000 spectra
2014-05-11 10:19:00	(2):Sequest HT:	Storing 20414 PSMs for 10000 spectra
2014-05-11 10:19:00	(2):Sequest HT:	Storing 20611 PSMs for 10000 spectra
2014-05-11 10:19:00	(2):Sequest HT:	Storing 20675 PSMs for 10000 spectra
2014-05-11 10:19:00	(2):Sequest HT:	Start reading results.
2014-05-11 10:19:00	(2):Sequest HT:	Performing target search containing 91090 spectra took 4 min 58 s.
2014-05-11 10:19:00	(2):Sequest HT:	Average search time per spectrum was 3.2 ms.
2014-05-11 10:14:00	(2):Sequest HT:	On-Disk search is performed
2014-05-11 10:14:00	(2):Sequest HT:	Workload level: #spectra loaded and processed at once: 2000
2014-05-11 10:14:00	(2):Sequest HT:	Workload level: #parallel tasks: 2
2014-05-11 10:14:00	(2):Sequest HT:	ISE (1.1.1.11, x64) started at 11/5/2014 10:14:25 AM on PC3-0014-PAGE (x64) [2 CPUs] running Microsoft Windows NT 6.1.7601 Service Pack 1 (64bit) [.NET: 4.0.30319.18063]
2014-05-11 10:14:00	(2):Sequest HT:	Start Sequest HT target search for 91090 spectra.
2014-05-11 10:14:00	(2):Sequest HT:	FASTA indexing completed in 1 min 20 s.
2014-05-11 10:12:00	(2):Sequest HT:	Building new target FASTA index. This may take up to several hours...
2014-05-11 10:12:00	(2):Sequest HT:	Looking for existing target FASTA index.
2014-05-11 09:40:00	(2):Sequest HT:	Sequence Database: spHuman+Ecoli_20141105.fasta
2014-05-11 09:39:00	(1):Spectrum Selector:	Reading from File 1 of 1:\\serv-spectro\Data Serv-spectro F\2014\Rio_MC-Tomasetto_C\Orbitrap\FA033\LC_110414_FA033_01_VAPa.raw (101860 spectra total)
================================================================================
Summary of file \\serv-spectro\Data Serv-spectro F\2014\Rio_MC-Tomasetto_C\Orbitrap\FA033\LC_110414_FA033_02_VAPaMute_spHuman+Ecoli20141105_FDR.msf
Workflow created with Discoverer version: 1.4.1.14 (DBVersion:79)
================================================================================
Search name: LC_110414_FA033_02_VAPaMute_spHuman+Ecoli20141105_FDR
Search description: -
Search date: 11/05/2014 09:39:00
================================================================================
The pipeline tree:
------------------
|-(0) Spectrum Files
|-(1) Spectrum Selector
|-(2) Sequest HT
|-(3) Target Decoy PSM Validator
------------------------------------------------------------------------------
Processing node 0: Spectrum Files
------------------------------------------------------------------------------
Input Data:
-----------------------------
File Name(s): \\serv-spectro\Data Serv-spectro F\2014\Rio_MC-Tomasetto_C\Orbitrap\FA033\LC_110414_FA033_02_VAPaMute.raw
------------------------------------------------------------------------------
Processing node 1: Spectrum Selector
------------------------------------------------------------------------------
1. General Settings:
-----------------------------
Precursor Selection: Use MS1 Precursor
Use New Precursor Reevaluation: True
2. Spectrum Properties Filter:
-----------------------------
Lower RT Limit: 0
Upper RT Limit: 0
First Scan: 0
Last Scan: 0
Lowest Charge State: 0
Highest Charge State: 0
Min. Precursor Mass: 350 Da
Max. Precursor Mass: 5000 Da
Total Intensity Threshold: 0
Minimum Peak Count: 1
3. Scan Event Filters:
-----------------------------
MS Order: Is MS2
Min. Collision Energy: 0
Max. Collision Energy: 100
Scan Type: Is Full
4. Peak Filters:
-----------------------------
S/N Threshold (FT-only): 1.5
5. Replacements for Unrecognized Properties:
-----------------------------
Unrecognized Charge Replacements: Automatic
Unrecognized Mass Analyzer Replacements: ITMS
Unrecognized MS Order Replacements: MS2
Unrecognized Activation Type Replacements: CID
Unrecognized Polarity Replacements: +
6. Just for Testing:
-----------------------------
Precursor Clipping Range Before: 2.5 Da
Precursor Clipping Range After: 5.5 Da
------------------------------------------------------------------------------
Processing node 2: Sequest HT
------------------------------------------------------------------------------
1. Input Data:
-----------------------------
Protein Database: spHuman+Ecoli_20141105.fasta
Enzyme Name: Trypsin (Full)
Max. Missed Cleavage Sites: 2
Min. Peptide Length: 6
Max. Peptide Length: 144
2. Scoring Options:
-----------------------------
Max. Delta Cn: 0.05
Max. Number of Peptides Reported: 10
3. Tolerances:
-----------------------------
Precursor Mass Tolerance: 7 ppm
Fragment Mass Tolerance: 0.5 Da
Use Average Precursor Mass: False
Use Average Fragment Mass: False
4. Spectrum Matching:
-----------------------------
Use Neutral Loss a Ions: True
Use Neutral Loss b Ions: True
Use Neutral Loss y Ions: True
Use Flanking Ions: True
Weight of a Ions: 0
Weight of b Ions: 1
Weight of c Ions: 0
Weight of x Ions: 0
Weight of y Ions: 1
Weight of z Ions: 0
5. Dynamic Modifications:
-----------------------------
Max. Equal Modifications Per Peptide: 3
Max. Dynamic Modifications Per Peptide: 4
1. Dynamic Modification: Oxidation / +15.995 Da (M)
6. Static Modifications:
-----------------------------
1. Static Modification: Carbamidomethyl / +57.021 Da (C)
------------------------------------------------------------------------------
Processing node 3: Target Decoy PSM Validator
------------------------------------------------------------------------------
1. Decoy Database Search:
-----------------------------
Target FDR (Strict): 0.01
Target FDR (Relaxed): 0.05
================================================================================
Further information:
Sequest HT (2):
- Number of sequences searched: 51939
================================================================================
Processing details:
2014-05-11 11:19:00	(2):Sequest HT:	Total search time was 14 min 55 s.
2014-05-11 11:19:00	(2):Sequest HT:	Search completed
2014-05-11 11:19:00	(2):Sequest HT:	45258 protein(s) + 46159 decoy proteins scored and inserted into result file in 2 min 38 s.
2014-05-11 11:18:00	(2):Sequest HT:	45258 protein(s) scored
2014-05-11 11:15:00	(2):Sequest HT:	Search result finalization started.
2014-05-11 11:14:00	(3):Target Decoy PSM Validator:	Start calculating relaxed False Discovery Rate
2014-05-11 11:12:00	(3):Target Decoy PSM Validator:	Start calculating strict False Discovery Rate
2014-05-11 11:12:00	(3):Target Decoy PSM Validator:	Evaluating peptides of Sequest HT (2) started
2014-05-11 11:12:00	(2):Sequest HT:	Reading results took 46.7 s.
2014-05-11 11:12:00	(2):Sequest HT:	Storing 5107 decoy PSMs for 3510 spectra
2014-05-11 11:12:00	(2):Sequest HT:	Storing 19106 decoy PSMs for 10000 spectra
2014-05-11 11:11:00	(2):Sequest HT:	Storing 20848 decoy PSMs for 10000 spectra
2014-05-11 11:11:00	(2):Sequest HT:	Storing 20789 decoy PSMs for 10000 spectra
2014-05-11 11:11:00	(2):Sequest HT:	Storing 20915 decoy PSMs for 10000 spectra
2014-05-11 11:11:00	(2):Sequest HT:	Storing 20727 decoy PSMs for 10000 spectra
2014-05-11 11:11:00	(2):Sequest HT:	Storing 20891 decoy PSMs for 10000 spectra
2014-05-11 11:11:00	(2):Sequest HT:	Storing 20966 decoy PSMs for 10000 spectra
2014-05-11 11:11:00	(2):Sequest HT:	Storing 20935 decoy PSMs for 10000 spectra
2014-05-11 11:11:00	(2):Sequest HT:	Start reading results.
2014-05-11 11:11:00	(2):Sequest HT:	Performing decoy search containing 83510 spectra took 3 min 58 s.
2014-05-11 11:11:00	(2):Sequest HT:	Average search time per spectrum was 2.8 ms.
2014-05-11 11:07:00	(2):Sequest HT:	On-Disk search is performed
2014-05-11 11:07:00	(2):Sequest HT:	Workload level: #spectra loaded and processed at once: 2000
2014-05-11 11:07:00	(2):Sequest HT:	Workload level: #parallel tasks: 2
2014-05-11 11:07:00	(2):Sequest HT:	ISE (1.1.1.11, x64) started at 11/5/2014 11:07:19 AM on PC3-0014-PAGE (x64) [2 CPUs] running Microsoft Windows NT 6.1.7601 Service Pack 1 (64bit) [.NET: 4.0.30319.18063]
2014-05-11 11:07:00	(2):Sequest HT:	Start Sequest HT decoy search for 83510 spectra.
2014-05-11 11:07:00	(2):Sequest HT:	There is already an adequate decoy FASTA index.
2014-05-11 11:07:00	(2):Sequest HT:	Looking for existing decoy FASTA index.
2014-05-11 11:07:00	(2):Sequest HT:	Reading results took 41.4 s.
2014-05-11 11:07:00	(2):Sequest HT:	Storing 5080 PSMs for 3510 spectra
2014-05-11 11:07:00	(2):Sequest HT:	Storing 18875 PSMs for 10000 spectra
2014-05-11 11:07:00	(2):Sequest HT:	Storing 20604 PSMs for 10000 spectra
2014-05-11 11:07:00	(2):Sequest HT:	Storing 20580 PSMs for 10000 spectra
2014-05-11 11:07:00	(2):Sequest HT:	Storing 20540 PSMs for 10000 spectra
2014-05-11 11:06:00	(2):Sequest HT:	Storing 20374 PSMs for 10000 spectra
2014-05-11 11:06:00	(2):Sequest HT:	Storing 20394 PSMs for 10000 spectra
2014-05-11 11:06:00	(2):Sequest HT:	Storing 20760 PSMs for 10000 spectra
2014-05-11 11:06:00	(2):Sequest HT:	Storing 20655 PSMs for 10000 spectra
2014-05-11 11:06:00	(2):Sequest HT:	Start reading results.
2014-05-11 11:06:00	(2):Sequest HT:	Performing target search containing 83510 spectra took 5 min 3 s.
2014-05-11 11:06:00	(2):Sequest HT:	Average search time per spectrum was 3.5 ms.
2014-05-11 11:01:00	(2):Sequest HT:	On-Disk search is performed
2014-05-11 11:01:00	(2):Sequest HT:	Workload level: #spectra loaded and processed at once: 2000
2014-05-11 11:01:00	(2):Sequest HT:	Workload level: #parallel tasks: 2
2014-05-11 11:01:00	(2):Sequest HT:	ISE (1.1.1.11, x64) started at 11/5/2014 11:01:42 AM on PC3-0014-PAGE (x64) [2 CPUs] running Microsoft Windows NT 6.1.7601 Service Pack 1 (64bit) [.NET: 4.0.30319.18063]
2014-05-11 11:01:00	(2):Sequest HT:	Start Sequest HT target search for 83510 spectra.
2014-05-11 11:01:00	(2):Sequest HT:	There is already an adequate target FASTA index.
2014-05-11 11:01:00	(2):Sequest HT:	Looking for existing target FASTA index.
2014-05-11 10:34:00	(2):Sequest HT:	Sequence Database: spHuman+Ecoli_20141105.fasta
2014-05-11 10:34:00	(1):Spectrum Selector:	Reading from File 1 of 1:\\serv-spectro\Data Serv-spectro F\2014\Rio_MC-Tomasetto_C\Orbitrap\FA033\LC_110414_FA033_02_VAPaMute.raw (94142 spectra total)
================================================================================
Summary of file \\serv-spectro\Data Serv-spectro F\2014\Rio_MC-Tomasetto_C\Orbitrap\FA033\LC_110514_FA033_03_VAPb_spHuman+Ecoli20141105_FDR.msf
Workflow created with Discoverer version: 1.4.1.14 (DBVersion:79)
================================================================================
Search name: LC_110514_FA033_03_VAPb_spHuman+Ecoli20141105_FDR
Search description: -
Search date: 11/06/2014 09:17:14
================================================================================
The pipeline tree:
------------------
|-(0) Spectrum Files
|-(1) Spectrum Selector
|-(2) Sequest HT
|-(3) Target Decoy PSM Validator
------------------------------------------------------------------------------
Processing node 0: Spectrum Files
------------------------------------------------------------------------------
Input Data:
-----------------------------
File Name(s): \\serv-spectro\Data Serv-spectro F\2014\Rio_MC-Tomasetto_C\Orbitrap\FA033\LC_110514_FA033_03_VAPb.raw
------------------------------------------------------------------------------
Processing node 1: Spectrum Selector
------------------------------------------------------------------------------
1. General Settings:
-----------------------------
Precursor Selection: Use MS1 Precursor
Use New Precursor Reevaluation: True
2. Spectrum Properties Filter:
-----------------------------
Lower RT Limit: 0
Upper RT Limit: 0
First Scan: 0
Last Scan: 0
Lowest Charge State: 0
Highest Charge State: 0
Min. Precursor Mass: 350 Da
Max. Precursor Mass: 5000 Da
Total Intensity Threshold: 0
Minimum Peak Count: 1
3. Scan Event Filters:
-----------------------------
MS Order: Is MS2
Min. Collision Energy: 0
Max. Collision Energy: 100
Scan Type: Is Full
4. Peak Filters:
-----------------------------
S/N Threshold (FT-only): 1.5
5. Replacements for Unrecognized Properties:
-----------------------------
Unrecognized Charge Replacements: Automatic
Unrecognized Mass Analyzer Replacements: ITMS
Unrecognized MS Order Replacements: MS2
Unrecognized Activation Type Replacements: CID
Unrecognized Polarity Replacements: +
6. Just for Testing:
-----------------------------
Precursor Clipping Range Before: 2.5 Da
Precursor Clipping Range After: 5.5 Da
------------------------------------------------------------------------------
Processing node 2: Sequest HT
------------------------------------------------------------------------------
1. Input Data:
-----------------------------
Protein Database: spHuman+Ecoli_20141105.fasta
Enzyme Name: Trypsin (Full)
Max. Missed Cleavage Sites: 2
Min. Peptide Length: 6
Max. Peptide Length: 144
2. Scoring Options:
-----------------------------
Max. Delta Cn: 0.05
Max. Number of Peptides Reported: 10
3. Tolerances:
-----------------------------
Precursor Mass Tolerance: 7 ppm
Fragment Mass Tolerance: 0.5 Da
Use Average Precursor Mass: False
Use Average Fragment Mass: False
4. Spectrum Matching:
-----------------------------
Use Neutral Loss a Ions: True
Use Neutral Loss b Ions: True
Use Neutral Loss y Ions: True
Use Flanking Ions: True
Weight of a Ions: 0
Weight of b Ions: 1
Weight of c Ions: 0
Weight of x Ions: 0
Weight of y Ions: 1
Weight of z Ions: 0
5. Dynamic Modifications:
-----------------------------
Max. Equal Modifications Per Peptide: 3
Max. Dynamic Modifications Per Peptide: 4
1. Dynamic Modification: Oxidation / +15.995 Da (M)
6. Static Modifications:
-----------------------------
1. Static Modification: Carbamidomethyl / +57.021 Da (C)
------------------------------------------------------------------------------
Processing node 3: Target Decoy PSM Validator
------------------------------------------------------------------------------
1. Decoy Database Search:
-----------------------------
Target FDR (Strict): 0.01
Target FDR (Relaxed): 0.05
================================================================================
Further information:
Sequest HT (2):
- Number of sequences searched: 51939
================================================================================
Processing details:
2014-06-11 10:03:00	(2):Sequest HT:	Total search time was 15 min 7 s.
2014-06-11 10:03:00	(2):Sequest HT:	Search completed
2014-06-11 10:03:00	(2):Sequest HT:	45072 protein(s) + 46088 decoy proteins scored and inserted into result file in 2 min 41 s.
2014-06-11 10:02:00	(2):Sequest HT:	45072 protein(s) scored
2014-06-11 09:59:00	(2):Sequest HT:	Search result finalization started.
2014-06-11 09:58:00	(3):Target Decoy PSM Validator:	Start calculating relaxed False Discovery Rate
2014-06-11 09:56:00	(3):Target Decoy PSM Validator:	Start calculating strict False Discovery Rate
2014-06-11 09:56:00	(3):Target Decoy PSM Validator:	Evaluating peptides of Sequest HT (2) started
2014-06-11 09:56:00	(2):Sequest HT:	Reading results took 43.9 s.
2014-06-11 09:56:00	(2):Sequest HT:	Storing 12997 decoy PSMs for 7861 spectra
2014-06-11 09:56:00	(2):Sequest HT:	Storing 20504 decoy PSMs for 10000 spectra
2014-06-11 09:56:00	(2):Sequest HT:	Storing 20906 decoy PSMs for 10000 spectra
2014-06-11 09:56:00	(2):Sequest HT:	Storing 20991 decoy PSMs for 10000 spectra
2014-06-11 09:56:00	(2):Sequest HT:	Storing 21020 decoy PSMs for 10000 spectra
2014-06-11 09:56:00	(2):Sequest HT:	Storing 21054 decoy PSMs for 10000 spectra
2014-06-11 09:55:00	(2):Sequest HT:	Storing 20744 decoy PSMs for 10000 spectra
2014-06-11 09:55:00	(2):Sequest HT:	Storing 20212 decoy PSMs for 10000 spectra
2014-06-11 09:55:00	(2):Sequest HT:	Start reading results.
2014-06-11 09:55:00	(2):Sequest HT:	Performing decoy search containing 77861 spectra took 4 min 25 s.
2014-06-11 09:55:00	(2):Sequest HT:	Average search time per spectrum was 3.4 ms.
2014-06-11 09:51:00	(2):Sequest HT:	On-Disk search is performed
2014-06-11 09:51:00	(2):Sequest HT:	Workload level: #spectra loaded and processed at once: 2000
2014-06-11 09:51:00	(2):Sequest HT:	Workload level: #parallel tasks: 2
2014-06-11 09:51:00	(2):Sequest HT:	ISE (1.1.1.11, x64) started at 11/6/2014 9:51:26 AM on PC3-0014-PAGE (x64) [2 CPUs] running Microsoft Windows NT 6.1.7601 Service Pack 1 (64bit) [.NET: 4.0.30319.18063]
2014-06-11 09:51:00	(2):Sequest HT:	Start Sequest HT decoy search for 77861 spectra.
2014-06-11 09:51:00	(2):Sequest HT:	There is already an adequate decoy FASTA index.
2014-06-11 09:51:00	(2):Sequest HT:	Looking for existing decoy FASTA index.
2014-06-11 09:51:00	(2):Sequest HT:	Reading results took 37 s.
2014-06-11 09:51:00	(2):Sequest HT:	Storing 12862 PSMs for 7861 spectra
2014-06-11 09:51:00	(2):Sequest HT:	Storing 20184 PSMs for 10000 spectra
2014-06-11 09:51:00	(2):Sequest HT:	Storing 20500 PSMs for 10000 spectra
2014-06-11 09:51:00	(2):Sequest HT:	Storing 20584 PSMs for 10000 spectra
2014-06-11 09:51:00	(2):Sequest HT:	Storing 20637 PSMs for 10000 spectra
2014-06-11 09:51:00	(2):Sequest HT:	Storing 20653 PSMs for 10000 spectra
2014-06-11 09:50:00	(2):Sequest HT:	Storing 20235 PSMs for 10000 spectra
2014-06-11 09:50:00	(2):Sequest HT:	Storing 19836 PSMs for 10000 spectra
2014-06-11 09:50:00	(2):Sequest HT:	Start reading results.
2014-06-11 09:50:00	(2):Sequest HT:	Performing target search containing 77861 spectra took 5 min 12 s.
2014-06-11 09:50:00	(2):Sequest HT:	Average search time per spectrum was 3.8 ms.
2014-06-11 09:45:00	(2):Sequest HT:	On-Disk search is performed
2014-06-11 09:45:00	(2):Sequest HT:	Workload level: #spectra loaded and processed at once: 1839
2014-06-11 09:45:00	(2):Sequest HT:	Workload level: #parallel tasks: 2
2014-06-11 09:45:00	(2):Sequest HT:	ISE (1.1.1.11, x64) started at 11/6/2014 9:45:49 AM on PC3-0014-PAGE (x64) [2 CPUs] running Microsoft Windows NT 6.1.7601 Service Pack 1 (64bit) [.NET: 4.0.30319.18063]
2014-06-11 09:45:00	(2):Sequest HT:	Start Sequest HT target search for 77861 spectra.
2014-06-11 09:45:00	(2):Sequest HT:	There is already an adequate target FASTA index.
2014-06-11 09:45:00	(2):Sequest HT:	Looking for existing target FASTA index.
2014-06-11 09:18:00	(2):Sequest HT:	Sequence Database: spHuman+Ecoli_20141105.fasta
2014-06-11 09:18:00	(1):Spectrum Selector:	Reading from File 1 of 1:\\serv-spectro\Data Serv-spectro F\2014\Rio_MC-Tomasetto_C\Orbitrap\FA033\LC_110514_FA033_03_VAPb.raw (87323 spectra total)
================================================================================
Summary of file \\serv-spectro\Data Serv-spectro F\2014\Rio_MC-Tomasetto_C\Orbitrap\FA033\LC_110514_FA033_04_VAPbMute_spHuman+Ecoli20141105_FDR.msf
Workflow created with Discoverer version: 1.4.1.14 (DBVersion:79)
================================================================================
Search name: LC_110514_FA033_04_VAPbMute_spHuman+Ecoli20141105_FDR
Search description: -
Search date: 11/06/2014 09:18:38
================================================================================
The pipeline tree:
------------------
|-(0) Spectrum Files
|-(1) Spectrum Selector
|-(2) Sequest HT
|-(3) Target Decoy PSM Validator
------------------------------------------------------------------------------
Processing node 0: Spectrum Files
------------------------------------------------------------------------------
Input Data:
-----------------------------
File Name(s): \\serv-spectro\Data Serv-spectro F\2014\Rio_MC-Tomasetto_C\Orbitrap\FA033\LC_110514_FA033_04_VAPbMute.raw
------------------------------------------------------------------------------
Processing node 1: Spectrum Selector
------------------------------------------------------------------------------
1. General Settings:
-----------------------------
Precursor Selection: Use MS1 Precursor
Use New Precursor Reevaluation: True
2. Spectrum Properties Filter:
-----------------------------
Lower RT Limit: 0
Upper RT Limit: 0
First Scan: 0
Last Scan: 0
Lowest Charge State: 0
Highest Charge State: 0
Min. Precursor Mass: 350 Da
Max. Precursor Mass: 5000 Da
Total Intensity Threshold: 0
Minimum Peak Count: 1
3. Scan Event Filters:
-----------------------------
MS Order: Is MS2
Min. Collision Energy: 0
Max. Collision Energy: 100
Scan Type: Is Full
4. Peak Filters:
-----------------------------
S/N Threshold (FT-only): 1.5
5. Replacements for Unrecognized Properties:
-----------------------------
Unrecognized Charge Replacements: Automatic
Unrecognized Mass Analyzer Replacements: ITMS
Unrecognized MS Order Replacements: MS2
Unrecognized Activation Type Replacements: CID
Unrecognized Polarity Replacements: +
6. Just for Testing:
-----------------------------
Precursor Clipping Range Before: 2.5 Da
Precursor Clipping Range After: 5.5 Da
------------------------------------------------------------------------------
Processing node 2: Sequest HT
------------------------------------------------------------------------------
1. Input Data:
-----------------------------
Protein Database: spHuman+Ecoli_20141105.fasta
Enzyme Name: Trypsin (Full)
Max. Missed Cleavage Sites: 2
Min. Peptide Length: 6
Max. Peptide Length: 144
2. Scoring Options:
-----------------------------
Max. Delta Cn: 0.05
Max. Number of Peptides Reported: 10
3. Tolerances:
-----------------------------
Precursor Mass Tolerance: 7 ppm
Fragment Mass Tolerance: 0.5 Da
Use Average Precursor Mass: False
Use Average Fragment Mass: False
4. Spectrum Matching:
-----------------------------
Use Neutral Loss a Ions: True
Use Neutral Loss b Ions: True
Use Neutral Loss y Ions: True
Use Flanking Ions: True
Weight of a Ions: 0
Weight of b Ions: 1
Weight of c Ions: 0
Weight of x Ions: 0
Weight of y Ions: 1
Weight of z Ions: 0
5. Dynamic Modifications:
-----------------------------
Max. Equal Modifications Per Peptide: 3
Max. Dynamic Modifications Per Peptide: 4
1. Dynamic Modification: Oxidation / +15.995 Da (M)
6. Static Modifications:
-----------------------------
1. Static Modification: Carbamidomethyl / +57.021 Da (C)
------------------------------------------------------------------------------
Processing node 3: Target Decoy PSM Validator
------------------------------------------------------------------------------
1. Decoy Database Search:
-----------------------------
Target FDR (Strict): 0.01
Target FDR (Relaxed): 0.05
================================================================================
Further information:
Sequest HT (2):
- Number of sequences searched: 51939
================================================================================
Processing details:
2014-06-11 10:38:00	(2):Sequest HT:	Total search time was 11 min 12 s.
2014-06-11 10:38:00	(2):Sequest HT:	Search completed
2014-06-11 10:38:00	(2):Sequest HT:	42998 protein(s) + 44048 decoy proteins scored and inserted into result file in 2 min 2 s.
2014-06-11 10:37:00	(2):Sequest HT:	42998 protein(s) scored
2014-06-11 10:35:00	(2):Sequest HT:	Search result finalization started.
2014-06-11 10:34:00	(3):Target Decoy PSM Validator:	Start calculating relaxed False Discovery Rate
2014-06-11 10:33:00	(3):Target Decoy PSM Validator:	Start calculating strict False Discovery Rate
2014-06-11 10:32:00	(3):Target Decoy PSM Validator:	Evaluating peptides of Sequest HT (2) started
2014-06-11 10:32:00	(2):Sequest HT:	Reading results took 36.4 s.
2014-06-11 10:32:00	(2):Sequest HT:	Storing 6793 decoy PSMs for 4150 spectra
2014-06-11 10:32:00	(2):Sequest HT:	Storing 19661 decoy PSMs for 10000 spectra
2014-06-11 10:32:00	(2):Sequest HT:	Storing 20770 decoy PSMs for 10000 spectra
2014-06-11 10:32:00	(2):Sequest HT:	Storing 20876 decoy PSMs for 10000 spectra
2014-06-11 10:32:00	(2):Sequest HT:	Storing 20774 decoy PSMs for 10000 spectra
2014-06-11 10:32:00	(2):Sequest HT:	Storing 20848 decoy PSMs for 10000 spectra
2014-06-11 10:32:00	(2):Sequest HT:	Storing 20853 decoy PSMs for 10000 spectra
2014-06-11 10:32:00	(2):Sequest HT:	Start reading results.
2014-06-11 10:32:00	(2):Sequest HT:	Performing decoy search containing 64150 spectra took 3 min 4 s.
2014-06-11 10:32:00	(2):Sequest HT:	Average search time per spectrum was 2.8 ms.
2014-06-11 10:29:00	(2):Sequest HT:	On-Disk search is performed
2014-06-11 10:29:00	(2):Sequest HT:	Workload level: #spectra loaded and processed at once: 1806
2014-06-11 10:29:00	(2):Sequest HT:	Workload level: #parallel tasks: 2
2014-06-11 10:29:00	(2):Sequest HT:	ISE (1.1.1.11, x64) started at 11/6/2014 10:29:09 AM on PC3-0014-PAGE (x64) [2 CPUs] running Microsoft Windows NT 6.1.7601 Service Pack 1 (64bit) [.NET: 4.0.30319.18063]
2014-06-11 10:29:00	(2):Sequest HT:	Start Sequest HT decoy search for 64150 spectra.
2014-06-11 10:29:00	(2):Sequest HT:	There is already an adequate decoy FASTA index.
2014-06-11 10:29:00	(2):Sequest HT:	Looking for existing decoy FASTA index.
2014-06-11 10:29:00	(2):Sequest HT:	Reading results took 32.5 s.
2014-06-11 10:29:00	(2):Sequest HT:	Storing 6771 PSMs for 4150 spectra
2014-06-11 10:29:00	(2):Sequest HT:	Storing 19358 PSMs for 10000 spectra
2014-06-11 10:28:00	(2):Sequest HT:	Storing 20443 PSMs for 10000 spectra
2014-06-11 10:28:00	(2):Sequest HT:	Storing 20496 PSMs for 10000 spectra
2014-06-11 10:28:00	(2):Sequest HT:	Storing 20543 PSMs for 10000 spectra
2014-06-11 10:28:00	(2):Sequest HT:	Storing 20654 PSMs for 10000 spectra
2014-06-11 10:28:00	(2):Sequest HT:	Storing 20642 PSMs for 10000 spectra
2014-06-11 10:28:00	(2):Sequest HT:	Start reading results.
2014-06-11 10:28:00	(2):Sequest HT:	Performing target search containing 64150 spectra took 4 min 3 s.
2014-06-11 10:28:00	(2):Sequest HT:	Average search time per spectrum was 3.6 ms.
2014-06-11 10:24:00	(2):Sequest HT:	On-Disk search is performed
2014-06-11 10:24:00	(2):Sequest HT:	Workload level: #spectra loaded and processed at once: 1348
2014-06-11 10:24:00	(2):Sequest HT:	Workload level: #parallel tasks: 2
2014-06-11 10:24:00	(2):Sequest HT:	ISE (1.1.1.11, x64) started at 11/6/2014 10:24:44 AM on PC3-0014-PAGE (x64) [2 CPUs] running Microsoft Windows NT 6.1.7601 Service Pack 1 (64bit) [.NET: 4.0.30319.18063]
2014-06-11 10:24:00	(2):Sequest HT:	Start Sequest HT target search for 64150 spectra.
2014-06-11 10:24:00	(2):Sequest HT:	There is already an adequate target FASTA index.
2014-06-11 10:24:00	(2):Sequest HT:	Looking for existing target FASTA index.
2014-06-11 10:04:00	(2):Sequest HT:	Sequence Database: spHuman+Ecoli_20141105.fasta
2014-06-11 10:04:00	(1):Spectrum Selector:	Reading from File 1 of 1:\\serv-spectro\Data Serv-spectro F\2014\Rio_MC-Tomasetto_C\Orbitrap\FA033\LC_110514_FA033_04_VAPbMute.raw (72687 spectra total)
